# Supplementary material for: trans-Bis[1,2-bis­(diphenyl­phosphan­yl)ethane]­chlorido(ethyn­yl)ruthenium(II)
Source: Acta Crystallogr Sect E Struct Rep Online. 2012 Nov 3;68(Pt 12):m1445. doi: 10.1107/S1600536812044558 (PMC3588712; doi:10.1107/S1600536812044558)
Supplement: Supplementary file 1 [file e-68-m1445-sup1.cif]

##############################################################################
#                                                                            #
# This CIF contains the data in a paper accepted for publication in          #
# Acta Crystallographica Section E. It conforms to the requirements of       #
# Notes for Authors for Acta Crystallographica Section E, and has been       #
# peer reviewed under the auspices of the IUCr Commission on Journals.       #
#                                                                            #
# Full details of the Crystallographic Information File format               #
# are given in the paper "The Crystallographic Information File (CIF):       #
# a New Standard Archive File for Crystallography" by S. R. Hall, F. H.      #
# Allen and I. D. Brown [Acta Cryst. (1991), A47, 655-685].                  #
#                                                                            #
# The current version of the core CIF dictionary is obtainable from          #
# ftp://ftp.iucr.org/pub/cif_core.dic.                                       #
#                                                                            #
# Software is freely available for graphical display of the structure(s)     #
# in this CIF. For information consult the CIF software page                 #
# http://www.iucr.org/resources/cif/software.                                #
#                                                                            #
# This file may be used for bona fide research purposes within the           #
# scientific community so long as proper attribution is given to the journal # 
# article from which it was obtained.                                        #
#                                                                            #
##############################################################################
data_global
_audit_creation_method
;
Olex2 1.1
(compiled 2011.11.01 svn.r2039, GUI svn.r3906)
;
_journal_date_recd_electronic     2012-09-29
_journal_date_accepted     2012-10-28
_journal_name_full     'Acta Crystallographica, Section E'
_journal_year     2012
_journal_volume     68
_journal_issue     12
_journal_page_first     m1445
_journal_page_last     m1445
_journal_paper_category     QM
_journal_paper_doi     10.1107/S1600536812044558
_journal_coeditor_code     BG2483
_publ_contact_author_name     'Alexander Trujillo'
_publ_contact_author_address
;
Departamento de Ciencias Quimicas, Facultad de Ciencias Exactas,
Universidad Andres Bello,
Avenida Republica 275,
Santiago
Chile
;
_publ_contact_author_email     'al.trujillo@uandresbello.edu'
_publ_contact_author_fax     ?
_publ_contact_author_phone     ?
_publ_section_title
;\
<i>trans</i>-Bis[1,2-bis(diphenylphosphanyl)ethane]chlorido(ethynyl)\
ruthenium(II)
;
loop_
    _publ_author_name
    _publ_author_footnote
    _publ_author_address
    'Trujillo, Alexander' .
;
Departamento de Ciencias Quimicas, Facultad de Ciencias Exactas,
Universidad Andres Bello,
Avenida Republica 275,
Santiago
Chile
;
    'Fuentealba, Mauricio' .
;
Instituto de Qu\'imica, Facultad de Ciencias
Pontificia Universidad Cat\'olica de Valpara\'iso
Avenida Universidad 330, Curauma
Valpara\'iso
Chile
;
    'Arratia-Perez, Ramiro' .
;
Departamento de Ciencias Quimicas, Facultad de Ciencias Exactas,
Universidad Andres Bello,
Avenida Republica 275,
Santiago
Chile
;
    'Howard, Judith A. K.' .
;
Department of Chemistry
University of Durham
South Road
Durham DH1 3LE
England
;
_cell_special_details     ?
_iucr_refine_instructions_details
;
TITL MF_RudppeCl in P21/n #14
CELL 0.71073 10.92406 16.082625 13.222755 90 105.2553 90
ZERR 2 0.000179 0.000249 0.000225 0 0.0017 0
LATT 1
SYMM 0.5-X,0.5+Y,0.5-Z
SFAC C H Cl P Ru
UNIT 108 98 2 8 2
EADP C4 C4A
EADP C5 C5A
EADP C6 C6A
EADP C7 C7A
EADP C8 C8A
EADP C3 C3A
L.S. 4 0 0 511
PLAN  5
TEMP -153
REM reset to P21/n #14
BOND $H
CONF
fmap 2
acta 52
REM <HKL>/Users/mfuentealba/Dropbox/PublicacionRu_Truji/ARCHIVOSFINALES2012_MF
REM mixtoRu/MF_RudppeCl.hkl</HKL>
WGHT    0.026300    1.151900
FVAR       3.67963   0.72475
RU1   5    0.000000    0.000000    0.000000    10.50000    0.01802    0.00967 =
         0.01496    0.00112    0.00706    0.00060
P2    4   -0.037400    0.144514   -0.006044    11.00000    0.01964    0.01067 =
         0.01706    0.00072    0.00677    0.00060
P1    4   -0.001324    0.019385    0.177915    11.00000    0.01879    0.01286 =
         0.01658    0.00160    0.00734    0.00130
PART -1
CL1   3    0.235539    0.038942    0.077556    10.50000    0.01372    0.01655 =
         0.01742    0.00030    0.00145   -0.00282
PART 0
PART 1
AFIX  66
C3    1   -0.131972   -0.001033    0.238428    21.00000    0.02482    0.01058 =
         0.02139   -0.00424    0.01236    0.00007
C4    1   -0.254836   -0.010966    0.175461    21.00000    0.02464    0.02159 =
         0.02877   -0.00395    0.01249    0.00071
AFIX  43
H4    2   -0.270856   -0.008551    0.101338    21.00000   -1.20000
AFIX  65
C5    1   -0.354260   -0.024432    0.220948    21.00000    0.02482    0.02718 =
         0.05133   -0.00774    0.01868   -0.00082
AFIX  43
H5    2   -0.438232   -0.031221    0.177913    21.00000   -1.20000
AFIX  65
C6    1   -0.330822   -0.027965    0.329402    21.00000    0.03497    0.03318 =
         0.04122    0.00028    0.02731    0.00191
AFIX  43
H6    2   -0.398774   -0.037169    0.360490    21.00000   -1.20000
AFIX  65
C7    1   -0.207958   -0.018033    0.392370    21.00000    0.02629    0.05821 =
         0.02577    0.01136    0.01398    0.01337
AFIX  43
H7    2   -0.191940   -0.020447    0.466493    21.00000   -1.20000
AFIX  65
C8    1   -0.108533   -0.004567    0.346884    21.00000    0.02241    0.04006 =
         0.02264    0.00137    0.01010    0.00323
AFIX  43
H8    2   -0.024561    0.002222    0.389920    21.00000   -1.20000
AFIX   0
PART 0
C23   1    0.020172    0.212310   -0.095098    11.00000    0.02534    0.01177 =
         0.01838   -0.00023    0.00849   -0.00179
C17   1   -0.198919    0.183611   -0.022629    11.00000    0.02170    0.01262 =
         0.02144    0.00351    0.00862    0.00245
C16   1    0.049755    0.183977    0.123649    11.00000    0.02381    0.01302 =
         0.01995   -0.00060    0.00538   -0.00133
AFIX  23
H16A  2    0.142266    0.179350    0.132054    11.00000   -1.20000
H16B  2    0.028908    0.243280    0.130385    11.00000   -1.20000
AFIX   0
C9    1    0.131098   -0.026274    0.277465    11.00000    0.02255    0.01946 =
         0.01558    0.00151    0.00741    0.00522
C14   1    0.243572    0.017290    0.316094    11.00000    0.02331    0.02800 =
         0.02276    0.00100    0.00906    0.00160
AFIX  43
H14   2    0.251888    0.072058    0.291812    11.00000   -1.20000
AFIX   0
C28   1    0.139838    0.196287   -0.110191    11.00000    0.02496    0.01726 =
         0.02313    0.00182    0.00833    0.00073
AFIX  43
H28   2    0.190391    0.152501   -0.072706    11.00000   -1.20000
AFIX   0
C18   1   -0.229995    0.240799    0.046169    11.00000    0.03189    0.02352 =
         0.02218    0.00106    0.00804    0.00868
AFIX  43
H18   2   -0.165996    0.259859    0.105053    11.00000   -1.20000
AFIX   0
C15   1    0.012059    0.132811    0.207931    11.00000    0.02839    0.01328 =
         0.01734   -0.00145    0.00683    0.00238
AFIX  23
H15A  2   -0.070450    0.153265    0.215722    11.00000   -1.20000
H15B  2    0.076011    0.141300    0.275692    11.00000   -1.20000
AFIX   0
C10   1    0.121280   -0.106989    0.314251    11.00000    0.02996    0.02003 =
         0.01888    0.00025    0.00867    0.00498
AFIX  43
H10   2    0.045050   -0.137612    0.288571    11.00000   -1.20000
AFIX   0
C24   1   -0.051387    0.277753   -0.149481    11.00000    0.03101    0.01793 =
         0.03056    0.00674    0.01545    0.00602
AFIX  43
H24   2   -0.132642    0.289543   -0.139544    11.00000   -1.20000
AFIX   0
C13   1    0.344218   -0.018898    0.390236    11.00000    0.02190    0.04211 =
         0.02539   -0.00369    0.00499    0.00568
AFIX  43
H13   2    0.420702    0.011378    0.416331    11.00000   -1.20000
AFIX   0
C11   1    0.222261   -0.142614    0.388060    11.00000    0.04442    0.02427 =
         0.02111    0.00415    0.00726    0.01519
AFIX  43
H11   2    0.214795   -0.197449    0.412478    11.00000   -1.20000
AFIX   0
C21   1   -0.416720    0.188426   -0.126576    11.00000    0.02464    0.02588 =
         0.03332    0.00719    0.00234    0.00171
AFIX  43
H21   2   -0.480588    0.171331   -0.186700    11.00000   -1.20000
AFIX   0
C27   1    0.185014    0.244360   -0.180018    11.00000    0.02874    0.02495 =
         0.03028    0.00157    0.01553   -0.00101
AFIX  43
H27   2    0.265867    0.232615   -0.190811    11.00000   -1.20000
AFIX   0
C22   1   -0.294224    0.157827   -0.109609    11.00000    0.02650    0.01542 =
         0.02555    0.00190    0.00674    0.00071
AFIX  43
H22   2   -0.275093    0.119082   -0.157494    11.00000   -1.20000
AFIX   0
C20   1   -0.446472    0.243944   -0.056087    11.00000    0.02690    0.03447 =
         0.03942    0.01277    0.01244    0.01232
AFIX  43
H20   2   -0.530906    0.263717   -0.067061    11.00000   -1.20000
AFIX   0
C12   1    0.333398   -0.098610    0.426034    11.00000    0.03456    0.04154 =
         0.02211   -0.00018    0.00135    0.01973
AFIX  43
H12   2    0.402234   -0.123040    0.476618    11.00000   -1.20000
AFIX   0
C19   1   -0.353323    0.270159    0.029573    11.00000    0.03858    0.03310 =
         0.03097    0.00565    0.01769    0.01777
AFIX  43
H19   2   -0.373323    0.308453    0.077555    11.00000   -1.20000
AFIX   0
C25   1   -0.004549    0.325903   -0.218214    11.00000    0.04565    0.02116 =
         0.04054    0.01462    0.02219    0.01010
AFIX  43
H25   2   -0.053789    0.370628   -0.254654    11.00000   -1.20000
AFIX   0
C26   1    0.113258    0.309129   -0.233899    11.00000    0.04461    0.02221 =
         0.03637    0.00815    0.02430    0.00089
AFIX  43
H26   2    0.144692    0.341871   -0.281363    11.00000   -1.20000
AFIX   0
C1    1   -0.178461   -0.027686   -0.047485    10.50000    0.02178    0.01352 =
         0.01437    0.00037    0.00798   -0.00016
C2    1   -0.286979   -0.047242   -0.078012    10.50000    0.01040    0.02494 =
         0.01645    0.00151   -0.00133   -0.00435
AFIX 163
H2    2   -0.373634   -0.062859   -0.102389    10.50000   -1.20000
AFIX   0
PART 2
C3A   1   -0.141144   -0.009245    0.224676   -21.00000    0.02482    0.01058 =
         0.02139   -0.00424    0.01236    0.00007
C4A   1   -0.262909    0.000893    0.158360   -21.00000    0.02464    0.02159 =
         0.02877   -0.00395    0.01249    0.00071
AFIX  43
H4A   2   -0.274055    0.016078    0.087077   -21.00000   -1.20000
AFIX   0
C5A   1   -0.369482   -0.011686    0.198444   -21.00000    0.02482    0.02718 =
         0.05133   -0.00774    0.01868   -0.00082
AFIX  43
H5A   2   -0.452173   -0.006665    0.152529   -21.00000   -1.20000
AFIX   0
C6A   1   -0.357255   -0.030098    0.297302   -21.00000    0.03497    0.03318 =
         0.04122    0.00028    0.02731    0.00191
AFIX  43
H6A   2   -0.429897   -0.046034    0.319378   -21.00000   -1.20000
AFIX   0
C7A   1   -0.245516   -0.026804    0.366517   -21.00000    0.02629    0.05821 =
         0.02577    0.01136    0.01398    0.01337
AFIX  43
H7A   2   -0.239630   -0.030291    0.439364   -21.00000   -1.20000
AFIX   0
C8A   1   -0.134948   -0.018063    0.331426   -21.00000    0.02241    0.04006 =
         0.02264    0.00137    0.01010    0.00323
AFIX  43
H8A   2   -0.054435   -0.018150    0.381234   -21.00000   -1.20000
HKLF 4
REM  MF_RudppeCl in P21/n #14
REM R1 =  0.0304 for   5653 Fo > 4sig(Fo)  and  0.0386 for all   6470 data
REM    293 parameters refined using      0 restraints
END
WGHT      0.0263      1.1519
REM Highest difference peak  0.490,  deepest hole -0.475,  1-sigma level  0.071
Q1    1  -0.1250  0.1701 -0.0158  11.00000  0.05    0.49
Q2    1   0.0806 -0.0037  0.2415  11.00000  0.05    0.46
Q3    1  -0.2856  0.2638  0.0212  11.00000  0.05    0.45
Q4    1  -0.2216  0.2179  0.0059  11.00000  0.05    0.38
Q5    1   0.1411  0.2240 -0.1569  11.00000  0.05    0.37
REM The information below was added by Olex2.
REM
REM R1 = 0.0304 for 5653 Fo > 4sig(Fo) and n/a for all 33033 data
REM n/a parameters refined using n/a restraints
REM Highest difference peak 0.49, deepest hole -0.48
REM Mean Shift 0, Max Shift 0.
REM +++ Tabular Listing of Refinement Information +++
REM R1_all = n/a
REM R1_gt = 0.0304
REM wR_ref = 0.0717
REM GOOF = 1.093
REM Shift_max = 0
REM Shift_mean = 0
REM Reflections_all = 33033
REM Reflections_gt = 5653
REM Parameters = n/a
REM Hole = 0.49
REM Peak = -0.48
REM Flack = n/a
;
data_I
_chemical_name_systematic
;
<i>trans</i>-Bis[1,2-
bis(diphenylphosphanyl)ethane]chlorido(ethynyl)ruthenium(II)
;
_chemical_name_common     ?
_chemical_formula_moiety     'C54 H49 Cl P4 Ru'
_chemical_formula_sum     'C54 H49 Cl P4 Ru'
_chemical_formula_iupac     '[Cu (C2 H) Cl (C26 H24 P2)2]'
_chemical_formula_weight     958.33
_chemical_melting_point     ?
_space_group_crystal_system     monoclinic
_space_group_name_H-M_alt     'P 21/n'
_space_group_name_Hall     '-P 2yn'
loop_
    _space_group_symop_id
    _space_group_symop_operation_xyz
    1 'x, y, z'
    2 '-x+1/2, y+1/2, -z+1/2'
    3 '-x, -y, -z'
    4 'x-1/2, -y-1/2, z-1/2'
_cell_length_a     10.92406(18)
_cell_length_b     16.0826(2)
_cell_length_c     13.2228(2)
_cell_angle_alpha     90.00
_cell_angle_beta     105.2553(17)
_cell_angle_gamma     90.00
_cell_volume     2241.22(6)
_cell_formula_units_Z     2
_cell_measurement_reflns_used     13838
_cell_measurement_theta_min     2.5282
_cell_measurement_theta_max     30.7461
_cell_measurement_temperature     120(2)
_exptl_crystal_description     Polyhedron
_exptl_crystal_colour     yellow
_exptl_crystal_size_max     0.41
_exptl_crystal_size_mid     0.35
_exptl_crystal_size_min     0.20
_exptl_crystal_density_diffrn     1.420
_exptl_crystal_density_meas     ?
_exptl_crystal_density_method     'not measured'
_exptl_crystal_F_000     988
_exptl_absorpt_coefficient_mu     0.590
_exptl_absorpt_correction_type     multi-scan
_exptl_absorpt_process_details
;
(CrysAlis PRO; Agilent, 2011)
;
_exptl_absorpt_correction_T_min     0.91150
_exptl_absorpt_correction_T_max     1.00000
_exptl_special_details
;
Empirical absorption correction using spherical harmonics,
implemented in SCALE3 ABSPACK scaling algorithm. (Agilent Technologies, 2011)
;
_diffrn_ambient_temperature     120.15
_diffrn_radiation_type     'Mo K\a'
_diffrn_radiation_wavelength     0.7107
_diffrn_radiation_monochromator     graphite
_diffrn_measurement_device_type     'Agilent Xcalibur (Sapphire3, Gemini ultra)'
_diffrn_measurement_method     '\w scans'
_diffrn_detector_area_resol_mean     16.1511
_diffrn_reflns_number     32289
_diffrn_reflns_av_R_equivalents     0.0395
_diffrn_reflns_theta_min     2.53
_diffrn_reflns_theta_max     30.81
_diffrn_reflns_theta_full     26.00
_diffrn_measured_fraction_theta_max     0.923
_diffrn_measured_fraction_theta_full     0.999
_diffrn_reflns_limit_h_min     -15
_diffrn_reflns_limit_h_max     15
_diffrn_reflns_limit_k_min     -22
_diffrn_reflns_limit_k_max     23
_diffrn_reflns_limit_l_min     -18
_diffrn_reflns_limit_l_max     18
_diffrn_standards_number     ?
_diffrn_standards_interval_count     ?
_diffrn_standards_interval_time     ?
_diffrn_standards_decay_%     ?
_refine_special_details
;
Refinement of <i>F</i>^2^ against ALL reflections. The weighted <i>R</i>-factor
<i>wR</i> and goodness of fit <i>S</i> are based on <i>F</i>^2^, conventional
<i>R</i>-factors <i>R</i> are based on <i>F</i>, with <i>F</i> set to zero for
negative <i>F</i>^2^. The threshold expression of <i>F</i>^2^ >
\s(<i>F</i>^2^) is used only for calculating <i>R</i>-factors(gt) <i>etc</i>.
and is not relevant to the choice of reflections for refinement.
<i>R</i>-factors based on <i>F</i>^2^ are statistically about twice as large
as those based on <i>F</i>, and <i>R</i>- factors based on ALL data will be
even larger.
;
_reflns_number_total     6470
_reflns_number_gt     5653
_reflns_threshold_expression     I>2\s(I)
_refine_ls_structure_factor_coef     Fsqd
_refine_ls_matrix_type     full
_refine_ls_R_factor_all     0.0386
_refine_ls_R_factor_gt     0.0304
_refine_ls_wR_factor_gt     0.0675
_refine_ls_wR_factor_ref     0.0717
_refine_ls_goodness_of_fit_ref     1.093
_refine_ls_restrained_S_all     1.093
_refine_ls_number_reflns     6470
_refine_ls_number_parameters     293
_refine_ls_number_restraints     0
_refine_ls_hydrogen_treatment     constr
_refine_ls_weighting_scheme     calc
_refine_ls_weighting_details
         'calc w=1/[\s^2^(Fo^2^)+(0.0263P)^2^+1.1519P] where P=(Fo^2^+2Fc^2^)/3'
_atom_sites_solution_hydrogens     geom
_atom_sites_solution_primary     direct
_atom_sites_solution_secondary     difmap
_refine_ls_shift/su_max     0.000
_refine_ls_shift/su_mean     0.000
_refine_diff_density_max     0.490
_refine_diff_density_min     -0.475
_refine_ls_extinction_method     none
_refine_ls_extinction_coef     ?
loop_
    _atom_type_symbol
    _atom_type_description
    _atom_type_scat_dispersion_real
    _atom_type_scat_dispersion_imag
    _atom_type_scat_source
    'C' 'C' 0.0033 0.0016
                         'International Tables Vol C Tables 4.2.6.8 and 6.1.1.4'
    'H' 'H' 0.0000 0.0000
                         'International Tables Vol C Tables 4.2.6.8 and 6.1.1.4'
    'Cl' 'Cl' 0.1484 0.1585
                         'International Tables Vol C Tables 4.2.6.8 and 6.1.1.4'
    'P' 'P' 0.1023 0.0942
                         'International Tables Vol C Tables 4.2.6.8 and 6.1.1.4'
    'Ru' 'Ru' -1.2594 0.8363
                         'International Tables Vol C Tables 4.2.6.8 and 6.1.1.4'
_computing_data_collection     'CrysAlis PRO (Agilent, 2011)'
_computing_cell_refinement     'CrysAlis PRO (Agilent, 2011)'
_computing_data_reduction     'CrysAlis PRO (Agilent, 2011)'
_computing_structure_solution     'SHELXS97 (Sheldrick, 2008)'
_computing_structure_refinement     'SHELXL97 (Sheldrick, 2008)'
_computing_molecular_graphics
                                 '<i>OLEX2</i> (Dolomanov <i>et al.</i>, 2009).'
_computing_publication_material
                                  '<i>OLEX2</i> (Dolomanov <i>et al.</i>, 2009)'
loop_
    _atom_site_type_symbol
    _atom_site_label
    _atom_site_fract_x
    _atom_site_fract_y
    _atom_site_fract_z
    _atom_site_U_iso_or_equiv
    _atom_site_adp_type
    _atom_site_calc_flag
    _atom_site_refinement_flags
    _atom_site_occupancy
    _atom_site_symmetry_multiplicity
    _atom_site_disorder_assembly
    _atom_site_disorder_group
    Ru Ru1 0.0000 0.0000 0.0000 0.01370(5) Uani d S 1 2 . .
    Cl Cl1 0.23554(13) 0.03894(6) 0.07756(9) 0.0164(2) Uani d P 0.50 1 A -1
    P P1 -0.00132(4) 0.01938(2) 0.17791(3) 0.01557(8) Uani d . 1 1 A .
    P P2 -0.03740(4) 0.14451(2) -0.00604(3) 0.01542(8) Uani d . 1 1 A .
    C C1 -0.1785(5) -0.0277(2) -0.0475(3) 0.0159(7) Uani d P 0.50 1 A -1
    C C2 -0.2870(5) -0.0472(3) -0.0780(4) 0.0182(10) Uani d P 0.50 1 A -1
    H H2 -0.3736 -0.0629 -0.1024 0.022 Uiso calc PR 0.50 1 . .
    C C3 -0.1320(5) -0.0010(3) 0.2384(4) 0.0177(7) Uani d PG 0.725(17) 1 A 1
    C C4 -0.2548(5) -0.0110(3) 0.1755(4) 0.0240(9) Uani d PG 0.725(17) 1 A 1
    H H4 -0.2709 -0.0086 0.1013 0.029 Uiso calc PR 0.725(17) 1 A 1
    C C5 -0.3543(5) -0.0244(3) 0.2209(6) 0.0328(12) Uani d PG 0.725(17) 1 A 1
    H H5 -0.4382 -0.0312 0.1779 0.039 Uiso calc PR 0.725(17) 1 A 1
    C C6 -0.3308(6) -0.0280(3) 0.3294(6) 0.0332(12) Uani d PG 0.725(17) 1 A 1
    H H6 -0.3988 -0.0372 0.3605 0.040 Uiso calc PR 0.725(17) 1 A 1
    C C7 -0.2080(6) -0.0180(3) 0.3924(5) 0.0354(11) Uani d PG 0.725(17) 1 A 1
    H H7 -0.1919 -0.0204 0.4665 0.042 Uiso calc PR 0.725(17) 1 A 1
    C C8 -0.1085(5) -0.0046(4) 0.3469(4) 0.0276(9) Uani d PG 0.725(17) 1 A 1
    H H8 -0.0246 0.0022 0.3899 0.033 Uiso calc PR 0.725(17) 1 A 1
    C C3A -0.1411(13) -0.0092(11) 0.2247(11) 0.0177(7) Uani d P 0.275(17) 1 A 2
    C C4A -0.2629(15) 0.0009(12) 0.1584(10) 0.0240(9) Uani d P 0.275(17) 1 A 2
    H H4A -0.2741 0.0161 0.0871 0.029 Uiso calc PR 0.275(17) 1 A 2
    C C5A -0.3695(12) -0.0117(11) 0.1984(12) 0.0328(12) Uani d P 0.275(17) 1 A 2
    H H5A -0.4522 -0.0067 0.1525 0.039 Uiso calc PR 0.275(17) 1 A 2
    C C6A -0.3573(14) -0.0301(10) 0.2973(13) 0.0332(12) Uani d P 0.275(17) 1 A 2
    H H6A -0.4299 -0.0460 0.3194 0.040 Uiso calc PR 0.275(17) 1 A 2
    C C7A -0.2455(16) -0.0268(9) 0.3665(11) 0.0354(11) Uani d P 0.275(17) 1 A 2
    H H7A -0.2396 -0.0303 0.4394 0.042 Uiso calc PR 0.275(17) 1 A 2
    C C8A -0.1349(13) -0.0181(11) 0.3314(11) 0.0276(9) Uani d P 0.275(17) 1 A 2
    H H8A -0.0544 -0.0181 0.3812 0.033 Uiso calc PR 0.275(17) 1 A 2
    C C9 0.13110(15) -0.02627(10) 0.27746(12) 0.0187(3) Uani d . 1 1 . .
    C C10 0.12128(17) -0.10699(11) 0.31425(13) 0.0225(3) Uani d . 1 1 A .
    H H10 0.0450 -0.1376 0.2886 0.027 Uiso calc R 1 1 . .
    C C11 0.22226(19) -0.14261(12) 0.38806(14) 0.0302(4) Uani d . 1 1 . .
    H H11 0.2148 -0.1974 0.4125 0.036 Uiso calc R 1 1 A .
    C C12 0.33340(19) -0.09861(14) 0.42603(14) 0.0339(5) Uani d . 1 1 A .
    H H12 0.4022 -0.1230 0.4766 0.041 Uiso calc R 1 1 . .
    C C13 0.34422(18) -0.01890(13) 0.39024(15) 0.0300(4) Uani d . 1 1 . .
    H H13 0.4207 0.0114 0.4163 0.036 Uiso calc R 1 1 A .
    C C14 0.24357(16) 0.01729(12) 0.31609(14) 0.0241(4) Uani d . 1 1 A .
    H H14 0.2519 0.0721 0.2918 0.029 Uiso calc R 1 1 . .
    C C15 0.01206(16) 0.13281(10) 0.20793(12) 0.0195(3) Uani d . 1 1 . .
    H H15A -0.0705 0.1533 0.2157 0.023 Uiso calc R 1 1 A .
    H H15B 0.0760 0.1413 0.2757 0.023 Uiso calc R 1 1 . .
    C C16 0.04975(16) 0.18398(10) 0.12365(12) 0.0190(3) Uani d . 1 1 A .
    H H16A 0.1423 0.1793 0.1321 0.023 Uiso calc R 1 1 . .
    H H16B 0.0289 0.2433 0.1304 0.023 Uiso calc R 1 1 . .
    C C17 -0.19892(15) 0.18361(10) -0.02263(12) 0.0180(3) Uani d . 1 1 . .
    C C18 -0.22999(17) 0.24080(11) 0.04617(14) 0.0257(4) Uani d . 1 1 A .
    H H18 -0.1660 0.2599 0.1051 0.031 Uiso calc R 1 1 . .
    C C19 -0.35332(19) 0.27016(13) 0.02957(15) 0.0326(4) Uani d . 1 1 . .
    H H19 -0.3733 0.3085 0.0776 0.039 Uiso calc R 1 1 A .
    C C20 -0.44647(18) 0.24394(13) -0.05609(16) 0.0329(4) Uani d . 1 1 A .
    H H20 -0.5309 0.2637 -0.0671 0.039 Uiso calc R 1 1 . .
    C C21 -0.41672(17) 0.18843(12) -0.12658(15) 0.0289(4) Uani d . 1 1 . .
    H H21 -0.4806 0.1713 -0.1867 0.035 Uiso calc R 1 1 A .
    C C22 -0.29422(16) 0.15783(10) -0.10961(13) 0.0225(3) Uani d . 1 1 A .
    H H22 -0.2751 0.1191 -0.1575 0.027 Uiso calc R 1 1 . .
    C C23 0.02017(15) 0.21231(10) -0.09510(12) 0.0180(3) Uani d . 1 1 . .
    C C24 -0.05139(18) 0.27775(11) -0.14948(14) 0.0251(4) Uani d . 1 1 A .
    H H24 -0.1326 0.2895 -0.1395 0.030 Uiso calc R 1 1 . .
    C C25 -0.0045(2) 0.32590(12) -0.21821(16) 0.0337(4) Uani d . 1 1 . .
    H H25 -0.0538 0.3706 -0.2547 0.040 Uiso calc R 1 1 A .
    C C26 0.1133(2) 0.30913(12) -0.23390(16) 0.0318(4) Uani d . 1 1 A .
    H H26 0.1447 0.3419 -0.2814 0.038 Uiso calc R 1 1 . .
    C C27 0.18501(18) 0.24436(11) -0.18002(14) 0.0265(4) Uani d . 1 1 . .
    H H27 0.2659 0.2326 -0.1908 0.032 Uiso calc R 1 1 A .
    C C28 0.13984(16) 0.19629(10) -0.11019(13) 0.0214(3) Uani d . 1 1 A .
    H H28 0.1904 0.1525 -0.0727 0.026 Uiso calc R 1 1 . .
loop_
    _atom_site_aniso_label
    _atom_site_aniso_U_11
    _atom_site_aniso_U_22
    _atom_site_aniso_U_33
    _atom_site_aniso_U_12
    _atom_site_aniso_U_13
    _atom_site_aniso_U_23
    Ru1 0.01802(9) 0.00967(8) 0.01496(9) 0.00060(6) 0.00706(6) 0.00112(6)
    Cl1 0.0137(7) 0.0166(5) 0.0174(5) -0.0028(5) 0.0015(5) 0.0003(3)
    P1 0.01879(19) 0.01286(18) 0.01658(19) 0.00130(14) 0.00734(15) 0.00160(14)
    P2 0.01964(19) 0.01067(17) 0.01706(19) 0.00060(14) 0.00677(15) 0.00072(14)
    C1 0.022(2) 0.0135(16) 0.0144(18) -0.0002(16) 0.0080(15) 0.0004(13)
    C2 0.010(2) 0.025(2) 0.0165(17) -0.0044(19) -0.0013(18) 0.0015(13)
    C3 0.0248(11) 0.0106(14) 0.0214(16) 0.0001(9) 0.0124(12) -0.0042(12)
    C4 0.0246(12) 0.022(2) 0.0288(18) 0.0007(12) 0.0125(13) -0.0040(14)
    C5 0.0248(16) 0.027(2) 0.051(3) -0.0008(13) 0.0187(18) -0.0077(18)
    C6 0.035(2) 0.0332(12) 0.041(3) 0.0019(15) 0.027(3) 0.0003(19)
    C7 0.026(3) 0.0582(19) 0.026(2) 0.013(2) 0.014(2) 0.0114(17)
    C8 0.022(2) 0.040(2) 0.0226(17) 0.0032(15) 0.0101(16) 0.0014(13)
    C3A 0.0248(11) 0.0106(14) 0.0214(16) 0.0001(9) 0.0124(12) -0.0042(12)
    C4A 0.0246(12) 0.022(2) 0.0288(18) 0.0007(12) 0.0125(13) -0.0040(14)
    C5A 0.0248(16) 0.027(2) 0.051(3) -0.0008(13) 0.0187(18) -0.0077(18)
    C6A 0.035(2) 0.0332(12) 0.041(3) 0.0019(15) 0.027(3) 0.0003(19)
    C7A 0.026(3) 0.0582(19) 0.026(2) 0.013(2) 0.014(2) 0.0114(17)
    C8A 0.022(2) 0.040(2) 0.0226(17) 0.0032(15) 0.0101(16) 0.0014(13)
    C9 0.0226(8) 0.0195(8) 0.0156(7) 0.0052(6) 0.0074(6) 0.0015(6)
    C10 0.0300(9) 0.0200(8) 0.0189(8) 0.0050(7) 0.0087(7) 0.0003(6)
    C11 0.0444(11) 0.0243(9) 0.0211(9) 0.0152(8) 0.0073(8) 0.0041(7)
    C12 0.0346(10) 0.0415(12) 0.0221(9) 0.0197(9) 0.0014(8) -0.0002(8)
    C13 0.0219(8) 0.0421(11) 0.0254(9) 0.0057(8) 0.0050(7) -0.0037(8)
    C14 0.0233(8) 0.0280(9) 0.0228(8) 0.0016(7) 0.0091(7) 0.0010(7)
    C15 0.0284(8) 0.0133(7) 0.0173(7) 0.0024(6) 0.0068(6) -0.0014(6)
    C16 0.0238(8) 0.0130(7) 0.0199(7) -0.0013(6) 0.0054(6) -0.0006(6)
    C17 0.0217(8) 0.0126(7) 0.0214(8) 0.0024(6) 0.0086(6) 0.0035(6)
    C18 0.0319(9) 0.0235(9) 0.0222(8) 0.0087(7) 0.0080(7) 0.0011(7)
    C19 0.0386(11) 0.0331(10) 0.0310(10) 0.0178(8) 0.0177(8) 0.0057(8)
    C20 0.0269(9) 0.0345(11) 0.0394(11) 0.0123(8) 0.0124(8) 0.0128(9)
    C21 0.0246(9) 0.0259(9) 0.0333(10) 0.0017(7) 0.0023(7) 0.0072(7)
    C22 0.0265(8) 0.0154(7) 0.0256(8) 0.0007(6) 0.0067(7) 0.0019(6)
    C23 0.0253(8) 0.0118(7) 0.0184(7) -0.0018(6) 0.0085(6) -0.0002(6)
    C24 0.0310(9) 0.0179(8) 0.0306(9) 0.0060(7) 0.0154(7) 0.0067(7)
    C25 0.0456(11) 0.0212(9) 0.0405(11) 0.0101(8) 0.0222(9) 0.0146(8)
    C26 0.0446(11) 0.0222(9) 0.0364(10) 0.0009(8) 0.0243(9) 0.0081(8)
    C27 0.0287(9) 0.0250(9) 0.0303(9) -0.0010(7) 0.0155(7) 0.0016(7)
    C28 0.0250(8) 0.0173(8) 0.0231(8) 0.0007(6) 0.0083(6) 0.0018(6)
_geom_special_details
;
All e.s.d.'s (except the e.s.d. in the dihedral angle between two l.s. planes)
are estimated using the full covariance matrix. The cell e.s.d.'s are taken
into account individually in the estimation of e.s.d.'s in distances, angles
and torsion angles; correlations between e.s.d.'s in cell parameters are only
used when they are defined by crystal symmetry. An approximate (isotropic)
treatment of cell e.s.d.'s is used for estimating e.s.d.'s involving l.s.
planes.
;
loop_
    _geom_bond_atom_site_label_1
    _geom_bond_atom_site_label_2
    _geom_bond_site_symmetry_2
    _geom_bond_distance
    _geom_bond_publ_flag
    Ru1 P2 . 2.3575(4) ?
    Ru1 P2 3 2.3575(4) ?
    Ru1 P1 3 2.3769(4) ?
    Ru1 P1 . 2.3769(4) ?
    Ru1 Cl1 3 2.5838(14) ?
    Ru1 Cl1 . 2.5838(14) ?
    Ru1 C1 . 1.936(5) ?
    Ru1 C1 3 1.936(5) ?
    P2 C23 . 1.8332(16) ?
    P2 C17 . 1.8311(16) ?
    P2 C16 . 1.8414(16) ?
    P1 C3 . 1.840(3) ?
    P1 C9 . 1.8337(16) ?
    P1 C15 . 1.8644(16) ?
    P1 C3A . 1.850(11) ?
    Cl1 C1 3 0.670(4) ?
    Cl1 C2 3 0.576(4) ?
    C3 C4 . 1.3900 ?
    C3 C8 . 1.3900 ?
    C4 H4 . 0.9500 ?
    C4 C5 . 1.3900 ?
    C5 H5 . 0.9500 ?
    C5 C6 . 1.3900 ?
    C6 H6 . 0.9500 ?
    C6 C7 . 1.3900 ?
    C7 H7 . 0.9500 ?
    C7 C8 . 1.3900 ?
    C8 H8 . 0.9500 ?
    C23 C28 . 1.397(2) ?
    C23 C24 . 1.393(2) ?
    C17 C18 . 1.397(2) ?
    C17 C22 . 1.396(2) ?
    C16 H16A . 0.9900 ?
    C16 H16B . 0.9900 ?
    C16 C15 . 1.526(2) ?
    C9 C14 . 1.390(2) ?
    C9 C10 . 1.400(2) ?
    C14 H14 . 0.9500 ?
    C14 C13 . 1.393(3) ?
    C28 H28 . 0.9500 ?
    C28 C27 . 1.391(2) ?
    C18 H18 . 0.9500 ?
    C18 C19 . 1.389(2) ?
    C15 H15A . 0.9900 ?
    C15 H15B . 0.9900 ?
    C10 H10 . 0.9500 ?
    C10 C11 . 1.390(2) ?
    C24 H24 . 0.9500 ?
    C24 C25 . 1.390(2) ?
    C13 H13 . 0.9500 ?
    C13 C12 . 1.382(3) ?
    C11 H11 . 0.9500 ?
    C11 C12 . 1.381(3) ?
    C21 H21 . 0.9500 ?
    C21 C22 . 1.388(2) ?
    C21 C20 . 1.390(3) ?
    C27 H27 . 0.9500 ?
    C27 C26 . 1.383(3) ?
    C22 H22 . 0.9500 ?
    C20 H20 . 0.9500 ?
    C20 C19 . 1.375(3) ?
    C12 H12 . 0.9500 ?
    C19 H19 . 0.9500 ?
    C25 H25 . 0.9500 ?
    C25 C26 . 1.383(3) ?
    C26 H26 . 0.9500 ?
    C1 Cl1 3 0.670(4) ?
    C1 C2 . 1.190(5) ?
    C2 Cl1 3 0.576(4) ?
    C2 H2 . 0.9500 ?
    C3A C4A . 1.397(12) ?
    C3A C8A . 1.402(11) ?
    C4A H4A . 0.9500 ?
    C4A C5A . 1.415(11) ?
    C5A H5A . 0.9500 ?
    C5A C6A . 1.312(17) ?
    C6A H6A . 0.9500 ?
    C6A C7A . 1.320(15) ?
    C7A H7A . 0.9500 ?
    C7A C8A . 1.410(13) ?
    C8A H8A . 0.9500 ?
loop_
    _geom_angle_atom_site_label_1
    _geom_angle_atom_site_label_2
    _geom_angle_atom_site_label_3
    _geom_angle_site_symmetry_1
    _geom_angle_site_symmetry_3
    _geom_angle
    _geom_angle_publ_flag
    P2 Ru1 P2 3 . 180.0 ?
    P2 Ru1 P1 3 . 98.156(13) ?
    P2 Ru1 P1 . 3 98.157(13) ?
    P2 Ru1 P1 3 3 81.844(13) ?
    P2 Ru1 P1 . . 81.843(13) ?
    P2 Ru1 Cl1 . 3 94.58(2) ?
    P2 Ru1 Cl1 3 3 85.42(2) ?
    P2 Ru1 Cl1 . . 85.42(2) ?
    P2 Ru1 Cl1 3 . 94.58(2) ?
    P1 Ru1 P1 3 . 179.999(19) ?
    P1 Ru1 Cl1 . 3 99.20(3) ?
    P1 Ru1 Cl1 3 . 99.20(3) ?
    P1 Ru1 Cl1 . . 80.80(3) ?
    P1 Ru1 Cl1 3 3 80.80(3) ?
    Cl1 Ru1 Cl1 . 3 180.00(4) ?
    C1 Ru1 P2 3 3 93.73(11) ?
    C1 Ru1 P2 . 3 86.27(11) ?
    C1 Ru1 P2 3 . 86.27(11) ?
    C1 Ru1 P2 . . 93.73(11) ?
    C1 Ru1 P1 . 3 85.22(11) ?
    C1 Ru1 P1 3 . 85.22(11) ?
    C1 Ru1 P1 . . 94.78(11) ?
    C1 Ru1 P1 3 3 94.78(11) ?
    C1 Ru1 Cl1 3 . 4.43(12) ?
    C1 Ru1 Cl1 . . 175.57(12) ?
    C1 Ru1 Cl1 3 3 175.57(12) ?
    C1 Ru1 Cl1 . 3 4.43(12) ?
    C1 Ru1 C1 3 . 180.0 ?
    C23 P2 Ru1 . . 121.50(5) ?
    C23 P2 C16 . . 102.27(7) ?
    C17 P2 Ru1 . . 119.70(5) ?
    C17 P2 C23 . . 101.62(7) ?
    C17 P2 C16 . . 103.83(7) ?
    C16 P2 Ru1 . . 105.41(5) ?
    C3 P1 Ru1 . . 127.91(17) ?
    C3 P1 C15 . . 96.22(18) ?
    C9 P1 Ru1 . . 116.67(5) ?
    C9 P1 C3 . . 99.91(19) ?
    C9 P1 C15 . . 103.66(8) ?
    C9 P1 C3A . . 103.0(5) ?
    C15 P1 Ru1 . . 108.57(5) ?
    C3A P1 Ru1 . . 121.2(5) ?
    C3A P1 C15 . . 101.4(6) ?
    C2 Cl1 Ru1 3 . 158.0(5) ?
    C2 Cl1 C1 3 3 145.2(7) ?
    C4 C3 P1 . . 119.8(2) ?
    C4 C3 C8 . . 120.0 ?
    C8 C3 P1 . . 120.2(2) ?
    C3 C4 H4 . . 120.0 ?
    C5 C4 C3 . . 120.0 ?
    C5 C4 H4 . . 120.0 ?
    C4 C5 H5 . . 120.0 ?
    C4 C5 C6 . . 120.0 ?
    C6 C5 H5 . . 120.0 ?
    C5 C6 H6 . . 120.0 ?
    C7 C6 C5 . . 120.0 ?
    C7 C6 H6 . . 120.0 ?
    C6 C7 H7 . . 120.0 ?
    C6 C7 C8 . . 120.0 ?
    C8 C7 H7 . . 120.0 ?
    C3 C8 H8 . . 120.0 ?
    C7 C8 C3 . . 120.0 ?
    C7 C8 H8 . . 120.0 ?
    C28 C23 P2 . . 118.30(12) ?
    C24 C23 P2 . . 122.70(13) ?
    C24 C23 C28 . . 118.99(15) ?
    C18 C17 P2 . . 122.66(13) ?
    C22 C17 P2 . . 118.88(12) ?
    C22 C17 C18 . . 118.41(15) ?
    P2 C16 H16A . . 109.9 ?
    P2 C16 H16B . . 109.9 ?
    H16A C16 H16B . . 108.3 ?
    C15 C16 P2 . . 108.75(11) ?
    C15 C16 H16A . . 109.9 ?
    C15 C16 H16B . . 109.9 ?
    C14 C9 P1 . . 121.07(13) ?
    C14 C9 C10 . . 118.74(16) ?
    C10 C9 P1 . . 120.17(13) ?
    C9 C14 H14 . . 119.8 ?
    C9 C14 C13 . . 120.38(18) ?
    C13 C14 H14 . . 119.8 ?
    C23 C28 H28 . . 120.0 ?
    C27 C28 C23 . . 120.07(16) ?
    C27 C28 H28 . . 120.0 ?
    C17 C18 H18 . . 119.6 ?
    C19 C18 C17 . . 120.84(17) ?
    C19 C18 H18 . . 119.6 ?
    P1 C15 H15A . . 108.9 ?
    P1 C15 H15B . . 108.9 ?
    C16 C15 P1 . . 113.15(11) ?
    C16 C15 H15A . . 108.9 ?
    C16 C15 H15B . . 108.9 ?
    H15A C15 H15B . . 107.8 ?
    C9 C10 H10 . . 119.8 ?
    C11 C10 C9 . . 120.46(17) ?
    C11 C10 H10 . . 119.8 ?
    C23 C24 H24 . . 119.8 ?
    C25 C24 C23 . . 120.36(16) ?
    C25 C24 H24 . . 119.8 ?
    C14 C13 H13 . . 119.8 ?
    C12 C13 C14 . . 120.37(18) ?
    C12 C13 H13 . . 119.8 ?
    C10 C11 H11 . . 119.9 ?
    C12 C11 C10 . . 120.24(18) ?
    C12 C11 H11 . . 119.9 ?
    C22 C21 H21 . . 119.8 ?
    C22 C21 C20 . . 120.35(18) ?
    C20 C21 H21 . . 119.8 ?
    C28 C27 H27 . . 119.7 ?
    C26 C27 C28 . . 120.58(17) ?
    C26 C27 H27 . . 119.7 ?
    C17 C22 H22 . . 119.8 ?
    C21 C22 C17 . . 120.42(16) ?
    C21 C22 H22 . . 119.8 ?
    C21 C20 H20 . . 120.1 ?
    C19 C20 C21 . . 119.78(17) ?
    C19 C20 H20 . . 120.1 ?
    C13 C12 H12 . . 120.1 ?
    C11 C12 C13 . . 119.81(17) ?
    C11 C12 H12 . . 120.1 ?
    C18 C19 H19 . . 119.9 ?
    C20 C19 C18 . . 120.18(18) ?
    C20 C19 H19 . . 119.9 ?
    C24 C25 H25 . . 119.8 ?
    C26 C25 C24 . . 120.43(17) ?
    C26 C25 H25 . . 119.8 ?
    C27 C26 H26 . . 120.2 ?
    C25 C26 C27 . . 119.56(17) ?
    C25 C26 H26 . . 120.2 ?
    C2 C1 Ru1 . . 177.7(4) ?
    Cl1 C2 H2 3 . 161.3 ?
    C1 C2 H2 . . 180.0 ?
    C4A C3A P1 . . 119.6(9) ?
    C4A C3A C8A . . 115.4(8) ?
    C8A C3A P1 . . 122.4(10) ?
    C3A C4A H4A . . 120.3 ?
    C3A C4A C5A . . 119.3(10) ?
    C5A C4A H4A . . 120.3 ?
    C4A C5A H5A . . 119.1 ?
    C6A C5A C4A . . 121.8(11) ?
    C6A C5A H5A . . 119.1 ?
    C5A C6A H6A . . 119.5 ?
    C5A C6A C7A . . 121.0(9) ?
    C7A C6A H6A . . 119.5 ?
    C6A C7A H7A . . 120.3 ?
    C6A C7A C8A . . 119.5(9) ?
    C8A C7A H7A . . 120.3 ?
    C3A C8A C7A . . 121.5(10) ?
    C3A C8A H8A . . 119.2 ?
    C7A C8A H8A . . 119.2 ?
loop_
    _geom_torsion_atom_site_label_1
    _geom_torsion_atom_site_label_2
    _geom_torsion_atom_site_label_3
    _geom_torsion_atom_site_label_4
    _geom_torsion_site_symmetry_1
    _geom_torsion_site_symmetry_2
    _geom_torsion_site_symmetry_3
    _geom_torsion_site_symmetry_4
    _geom_torsion
    _geom_torsion_publ_flag
    Ru1 P2 C23 C28 . . . . -38.82(15) ?
    Ru1 P2 C23 C24 . . . . 139.91(13) ?
    Ru1 P2 C17 C18 . . . . 125.95(13) ?
    Ru1 P2 C17 C22 . . . . -56.55(14) ?
    Ru1 P2 C16 C15 . . . . -51.85(11) ?
    Ru1 P1 C3 C4 . . . . -16.3(4) ?
    Ru1 P1 C3 C8 . . . . 165.22(18) ?
    Ru1 P1 C9 C14 . . . . 87.24(14) ?
    Ru1 P1 C9 C10 . . . . -91.31(13) ?
    Ru1 P1 C15 C16 . . . . -12.75(13) ?
    Ru1 P1 C3A C4A . . . . -34.9(14) ?
    Ru1 P1 C3A C8A . . . . 163.9(8) ?
    P2 Ru1 P1 C3 . . . . 99.6(2) ?
    P2 Ru1 P1 C3 3 . . . -80.4(2) ?
    P2 Ru1 P1 C9 3 . . . 49.05(6) ?
    P2 Ru1 P1 C9 . . . . -130.95(6) ?
    P2 Ru1 P1 C15 . . . . -14.37(6) ?
    P2 Ru1 P1 C15 3 . . . 165.63(6) ?
    P2 Ru1 P1 C3A 3 . . . -77.8(7) ?
    P2 Ru1 P1 C3A . . . . 102.2(7) ?
    P2 Ru1 Cl1 C1 3 . . 3 79.0(14) ?
    P2 Ru1 Cl1 C1 . . . 3 -101.0(14) ?
    P2 Ru1 Cl1 C2 3 . . 3 89.1(15) ?
    P2 Ru1 Cl1 C2 . . . 3 -90.9(15) ?
    P2 Ru1 C1 Cl1 . . . 3 101.3(14) ?
    P2 Ru1 C1 Cl1 3 . . 3 -78.7(14) ?
    P2 C23 C28 C27 . . . . 177.65(13) ?
    P2 C23 C24 C25 . . . . -178.28(15) ?
    P2 C17 C18 C19 . . . . 178.71(14) ?
    P2 C17 C22 C21 . . . . -177.77(13) ?
    P2 C16 C15 P1 . . . . 41.29(14) ?
    P1 Ru1 P2 C23 3 . . . -30.89(6) ?
    P1 Ru1 P2 C23 . . . . 149.11(6) ?
    P1 Ru1 P2 C17 . . . . -82.46(6) ?
    P1 Ru1 P2 C17 3 . . . 97.54(6) ?
    P1 Ru1 P2 C16 3 . . . -146.19(6) ?
    P1 Ru1 P2 C16 . . . . 33.81(6) ?
    P1 Ru1 Cl1 C1 3 . . 3 -3.5(14) ?
    P1 Ru1 Cl1 C1 . . . 3 176.5(14) ?
    P1 Ru1 Cl1 C2 3 . . 3 6.6(15) ?
    P1 Ru1 Cl1 C2 . . . 3 -173.4(15) ?
    P1 Ru1 C1 Cl1 . . . 3 -176.6(14) ?
    P1 Ru1 C1 Cl1 3 . . 3 3.4(14) ?
    P1 C3 C4 C5 . . . . -178.5(4) ?
    P1 C3 C8 C7 . . . . 178.5(4) ?
    P1 C9 C14 C13 . . . . -178.75(13) ?
    P1 C9 C10 C11 . . . . 178.64(13) ?
    P1 C3A C4A C5A . . . . -172.6(13) ?
    P1 C3A C8A C7A . . . . 169.8(14) ?
    Cl1 Ru1 P2 C23 3 . . . -112.23(7) ?
    Cl1 Ru1 P2 C23 . . . . 67.77(7) ?
    Cl1 Ru1 P2 C17 3 . . . 16.20(7) ?
    Cl1 Ru1 P2 C17 . . . . -163.80(7) ?
    Cl1 Ru1 P2 C16 3 . . . 132.47(6) ?
    Cl1 Ru1 P2 C16 . . . . -47.53(6) ?
    Cl1 Ru1 P1 C3 . . . . -173.7(2) ?
    Cl1 Ru1 P1 C3 3 . . . 6.3(2) ?
    Cl1 Ru1 P1 C9 . . . . -44.31(7) ?
    Cl1 Ru1 P1 C9 3 . . . 135.69(7) ?
    Cl1 Ru1 P1 C15 . . . . 72.28(6) ?
    Cl1 Ru1 P1 C15 3 . . . -107.72(6) ?
    Cl1 Ru1 P1 C3A . . . . -171.1(7) ?
    Cl1 Ru1 P1 C3A 3 . . . 8.9(7) ?
    C3 P1 C9 C14 . . . . -131.0(2) ?
    C3 P1 C9 C10 . . . . 50.5(2) ?
    C3 P1 C15 C16 . . . . -146.3(2) ?
    C3 P1 C3A C4A . . . . 128(7) ?
    C3 P1 C3A C8A . . . . -33(5) ?
    C3 C4 C5 C6 . . . . 0.0 ?
    C4 C3 C8 C7 . . . . 0.0 ?
    C4 C5 C6 C7 . . . . 0.0 ?
    C5 C6 C7 C8 . . . . 0.0 ?
    C6 C7 C8 C3 . . . . 0.0 ?
    C8 C3 C4 C5 . . . . 0.0 ?
    C23 P2 C17 C18 . . . . -97.05(15) ?
    C23 P2 C17 C22 . . . . 80.45(14) ?
    C23 P2 C16 C15 . . . . -179.76(11) ?
    C23 C28 C27 C26 . . . . 1.0(3) ?
    C23 C24 C25 C26 . . . . 0.4(3) ?
    C17 P2 C23 C28 . . . . -174.82(13) ?
    C17 P2 C23 C24 . . . . 3.91(16) ?
    C17 P2 C16 C15 . . . . 74.82(12) ?
    C17 C18 C19 C20 . . . . -0.9(3) ?
    C16 P2 C23 C28 . . . . 78.06(14) ?
    C16 P2 C23 C24 . . . . -103.21(15) ?
    C16 P2 C17 C18 . . . . 8.85(16) ?
    C16 P2 C17 C22 . . . . -173.64(13) ?
    C9 P1 C3 C4 . . . . -151.8(3) ?
    C9 P1 C3 C8 . . . . 29.7(3) ?
    C9 P1 C15 C16 . . . . 111.93(12) ?
    C9 P1 C3A C4A . . . . -167.6(11) ?
    C9 P1 C3A C8A . . . . 31.2(11) ?
    C9 C14 C13 C12 . . . . 0.1(3) ?
    C9 C10 C11 C12 . . . . 0.1(3) ?
    C14 C9 C10 C11 . . . . 0.1(2) ?
    C14 C13 C12 C11 . . . . 0.0(3) ?
    C28 C23 C24 C25 . . . . 0.4(3) ?
    C28 C27 C26 C25 . . . . -0.2(3) ?
    C18 C17 C22 C21 . . . . -0.2(2) ?
    C15 P1 C3 C4 . . . . 103.1(3) ?
    C15 P1 C3 C8 . . . . -75.4(3) ?
    C15 P1 C9 C14 . . . . -32.02(15) ?
    C15 P1 C9 C10 . . . . 149.43(13) ?
    C15 P1 C3A C4A . . . . 85.3(12) ?
    C15 P1 C3A C8A . . . . -75.9(10) ?
    C10 C9 C14 C13 . . . . -0.2(2) ?
    C10 C11 C12 C13 . . . . -0.2(3) ?
    C24 C23 C28 C27 . . . . -1.1(3) ?
    C24 C25 C26 C27 . . . . -0.5(3) ?
    C21 C20 C19 C18 . . . . -0.5(3) ?
    C22 C17 C18 C19 . . . . 1.2(3) ?
    C22 C21 C20 C19 . . . . 1.5(3) ?
    C20 C21 C22 C17 . . . . -1.2(3) ?
    C1 Ru1 P2 C23 . . . . -116.59(12) ?
    C1 Ru1 P2 C23 3 . . . 63.41(12) ?
    C1 Ru1 P2 C17 . . . . 11.84(12) ?
    C1 Ru1 P2 C17 3 . . . -168.16(12) ?
    C1 Ru1 P2 C16 3 . . . -51.89(12) ?
    C1 Ru1 P2 C16 . . . . 128.11(12) ?
    C1 Ru1 P1 C3 . . . . 6.5(3) ?
    C1 Ru1 P1 C3 3 . . . -173.5(3) ?
    C1 Ru1 P1 C9 . . . . 135.96(13) ?
    C1 Ru1 P1 C9 3 . . . -44.04(13) ?
    C1 Ru1 P1 C15 . . . . -107.46(12) ?
    C1 Ru1 P1 C15 3 . . . 72.54(12) ?
    C1 Ru1 P1 C3A 3 . . . -170.9(7) ?
    C1 Ru1 P1 C3A . . . . 9.1(7) ?
    C1 Ru1 Cl1 C2 3 . . 3 10(2) ?
    C3A P1 C3 C4 . . . . -35(6) ?
    C3A P1 C3 C8 . . . . 147(6) ?
    C3A P1 C9 C14 . . . . -137.4(6) ?
    C3A P1 C9 C10 . . . . 44.1(6) ?
    C3A P1 C15 C16 . . . . -141.5(5) ?
    C3A C4A C5A C6A . . . . 2.2(13) ?
    C4A C3A C8A C7A . . . . 7.8(14) ?
    C4A C5A C6A C7A . . . . 9.1(17) ?
    C5A C6A C7A C8A . . . . -11.4(18) ?
    C6A C7A C8A C3A . . . . 2.7(15) ?
    C8A C3A C4A C5A . . . . -10.1(13) ?
