# Supplementary material for: trans-Bis[1,2-bis­(diphenyl­phosphan­yl)ethane]­chlorido(ethyn­yl)ruthenium(II)
Source: Acta Crystallogr Sect E Struct Rep Online. 2012 Nov 3;68(Pt 12):m1445. doi: 10.1107/S1600536812044558 (PMC3588712; doi:10.1107/S1600536812044558)
Supplement: Supplementary file 2 [file e-68-m1445-Isup2.hkl]

# 
# h,k,l, Fc-squared, Fo-squared, sigma(Fo-squared) and status flag 
# 
data_I
_shelx_title MF_RudppeCl_in_P21/n_#  14 
_shelx_refln_list_code          4 
_shelx_F_calc_maximum      266.24 
_exptl_crystal_F_000       988.00 
_reflns_d_resolution_high  0.6938 
 
loop_ 
 _symmetry_equiv_pos_as_xyz 
 'x, y, z' 
 '-x+1/2, y+1/2, -z+1/2' 
 '-x, -y, -z' 
 'x-1/2, -y-1/2, z-1/2' 
 
_cell_length_a    10.9241 
_cell_length_b    16.0826 
_cell_length_c    13.2228 
_cell_angle_alpha  90.000 
_cell_angle_beta  105.255 
_cell_angle_gamma  90.000 
 
_shelx_F_squared_multiplier     1.000 
 
loop_ 
 _refln_index_h 
 _refln_index_k 
 _refln_index_l 
 _refln_F_squared_calc 
 _refln_F_squared_meas 
 _refln_F_squared_sigma 
 _refln_observed_status 
   2   0   0     5233.24     5097.58     49.12 o 
   4   0   0    19516.26    19388.23    163.79 o 
   6   0   0     8897.53     9310.30     82.04 o 
   8   0   0     8616.03     8580.14    186.25 o 
  10   0   0      231.54      257.66     22.35 o 
  12   0   0      442.21      388.38     43.35 o 
  14   0   0      573.59      516.71     47.06 o 
   2   1   0     4710.82     4906.11     47.67 o 
   3   1   0    18942.18    18815.17    161.92 o 
   4   1   0      130.34      108.58      4.51 o 
   5   1   0    10381.60    10170.02     91.75 o 
   6   1   0      785.86      778.34     16.95 o 
   7   1   0     4356.95     4415.34     68.63 o 
   8   1   0        1.28        2.60      3.74 o 
   9   1   0     6531.20     6494.42     88.03 o 
  10   1   0      237.49      245.08     15.76 o 
  11   1   0      415.09      403.85     30.83 o 
  12   1   0        2.61       10.80      9.15 o 
  13   1   0      543.26      469.63     31.46 o 
  14   1   0       26.63       21.46     10.41 o 
  15   1   0      413.81      426.30     71.42 o 
   0   2   0    17675.76    11777.57   2456.08 o 
   1   2   0     2216.21     2208.03     23.55 o 
   2   2   0      371.66      458.72      7.55 o 
   3   2   0      656.15      677.83     11.19 o 
   4   2   0     5173.51     4978.93     52.82 o 
   5   2   0       63.25       50.71      3.96 o 
   6   2   0     4172.85     4024.61     38.88 o 
   7   2   0      306.59      273.31     13.08 o 
   8   2   0    11907.84    11487.95    134.44 o 
   9   2   0       21.22       35.89      5.23 o 
  10   2   0     1334.14     1357.76     42.77 o 
  11   2   0      308.18      291.07     22.22 o 
  12   2   0     2888.86     2968.41     73.83 o 
  13   2   0        7.19        3.49     11.37 o 
  14   2   0      841.61      833.32     43.76 o 
  15   2   0       14.73       30.81     25.03 o 
   1   3   0     6185.49     6310.17     67.35 o 
   2   3   0     4426.09     4629.58     36.26 o 
   3   3   0     6869.07     6841.60     59.06 o 
   4   3   0     1337.20     1512.49     19.96 o 
   5   3   0     2870.99     2486.31     30.68 o 
   6   3   0      193.99      226.12      9.99 o 
   7   3   0     3371.36     3154.70     37.19 o 
   8   3   0      547.26      521.14     16.41 o 
   9   3   0     7775.58     7386.44     86.80 o 
  10   3   0       37.04       36.25      7.84 o 
  11   3   0     3453.71     3395.05     74.77 o 
  12   3   0       53.81       50.76     12.81 o 
  13   3   0     1924.90     2016.58     64.66 o 
  14   3   0      142.23      138.04     21.35 o 
   0   4   0    70883.75    67260.64   1784.79 o 
   1   4   0     6780.39     7282.44     80.42 o 
   2   4   0       32.38       34.52      3.67 o 
   3   4   0     3665.11     4098.73     30.14 o 
   4   4   0     3649.00     3384.45     33.13 o 
   5   4   0     2224.23     2338.48     30.01 o 
   6   4   0     3724.46     3604.15     47.69 o 
   7   4   0      329.13      339.20     12.67 o 
   8   4   0     7230.27     6826.38     59.07 o 
   9   4   0      126.19      139.40      9.49 o 
  10   4   0      722.69      771.59     32.76 o 
  11   4   0       28.55       52.37     10.28 o 
  12   4   0     2572.95     2627.78     96.52 o 
  13   4   0       13.21       25.05     16.75 o 
  14   4   0     1187.85     1294.07    122.34 o 
   1   5   0    10426.47    10484.68    168.59 o 
   2   5   0       91.63       82.11      5.01 o 
   3   5   0     2532.60     2369.28     24.48 o 
   4   5   0       92.50      100.99      7.37 o 
   5   5   0     9997.18     9959.56     63.77 o 
   6   5   0     1650.44     1530.30     32.24 o 
   7   5   0     4411.79     4385.39     57.89 o 
   8   5   0      364.11      376.97     14.49 o 
   9   5   0     2906.37     2893.95     46.57 o 
  10   5   0      159.81      171.72     16.24 o 
  11   5   0     1113.21     1146.19     42.64 o 
  12   5   0        0.02        4.62      9.53 o 
  13   5   0      865.55      902.36     43.61 o 
  14   5   0       21.76        4.21     28.40 o 
   0   6   0    60254.40    59224.11    239.13 o 
   1   6   0    12138.98    12428.81     71.11 o 
   2   6   0     8586.32     8573.18     57.53 o 
   3   6   0      126.75      155.04      7.21 o 
   4   6   0     8506.84     8411.31     56.07 o 
   5   6   0     1397.45     1426.77     23.74 o 
   6   6   0     4494.47     4542.76     57.66 o 
   7   6   0      311.47      286.78     15.96 o 
   8   6   0     5107.36     5189.47     59.15 o 
   9   6   0     1341.24     1358.68     32.98 o 
  10   6   0     1509.84     1490.50     47.23 o 
  11   6   0       11.86       14.90      7.85 o 
  12   6   0      552.34      512.74     31.76 o 
  13   6   0        0.45      -11.23     11.23 o 
   1   7   0    20155.77    20133.50    107.37 o 
   2   7   0       73.50       68.04      6.17 o 
   3   7   0    13120.49    13070.99     95.66 o 
   4   7   0      216.58      268.51      9.60 o 
   5   7   0     3927.85     3776.09     39.97 o 
   6   7   0        0.26        7.86      4.97 o 
   7   7   0     2097.13     2073.43     42.60 o 
   8   7   0      607.39      532.84     23.29 o 
   9   7   0     1815.86     1676.77     37.87 o 
  10   7   0      204.00      169.02     17.18 o 
  11   7   0      523.18      572.73     31.51 o 
  12   7   0      194.36      187.89     23.54 o 
  13   7   0      127.54      114.08     16.71 o 
   0   8   0    22169.97    22257.88    159.35 o 
   1   8   0      776.17      740.28     22.53 o 
   2   8   0     4236.64     3805.11     61.35 o 
   3   8   0     2079.69     2148.74     41.96 o 
   4   8   0     6184.44     6028.97     53.59 o 
   5   8   0       98.62      101.91      8.23 o 
   6   8   0     3917.99     3789.18     56.78 o 
   7   8   0     1846.47     1750.76     40.62 o 
   8   8   0     3123.99     3048.46     55.80 o 
   9   8   0       22.50       27.82      7.65 o 
  10   8   0      419.94      461.25     27.58 o 
  11   8   0      400.12      406.91     27.96 o 
  12   8   0      643.15      616.99     43.90 o 
  13   8   0       82.22      114.73     25.91 o 
   1   9   0     7319.23     7274.45     73.77 o 
   2   9   0     1192.61     1225.81     30.23 o 
   3   9   0     2676.58     2510.77     41.43 o 
   4   9   0     1820.30     1970.14     32.45 o 
   5   9   0     2784.59     2712.85     37.02 o 
   6   9   0        2.95        0.83      5.60 o 
   7   9   0     5007.68     4893.23     69.90 o 
   8   9   0      651.19      657.46     27.32 o 
   9   9   0     3948.91     3852.50     70.87 o 
  10   9   0      203.53      218.68     20.36 o 
  11   9   0     1749.20     1654.22     75.36 o 
  12   9   0        2.69       -3.25      9.91 o 
  13   9   0      667.18      639.45     84.18 o 
   0  10   0     2566.46     2701.01     63.30 o 
   1  10   0     2193.49     2227.79     39.70 o 
   2  10   0     3285.66     3405.79     53.11 o 
   3  10   0      424.69      361.70     15.77 o 
   4  10   0       32.62       46.87      6.05 o 
   5  10   0        0.00        5.59      4.88 o 
   6  10   0     2694.25     2536.22     45.50 o 
   7  10   0       38.99       45.73      9.04 o 
   8  10   0     3597.31     3356.11     78.57 o 
   9  10   0       20.34       47.45      9.58 o 
  10  10   0     1429.93     1453.33     50.32 o 
  11  10   0       23.70       16.54      8.39 o 
  12  10   0     1291.28     1402.54     53.99 o 
  13  10   0       39.67       29.01     25.25 o 
   1  11   0      619.10      650.89     22.76 o 
   2  11   0        5.23        7.42      6.36 o 
   3  11   0      725.32      718.87     26.23 o 
   4  11   0       51.50       42.75      7.94 o 
   5  11   0      501.17      479.03     23.60 o 
   6  11   0      349.48      324.57     17.07 o 
   7  11   0     1250.13     1263.89     41.53 o 
   8  11   0       12.70       17.68      7.68 o 
   9  11   0      559.85      553.63     31.39 o 
  10  11   0      109.35      127.26     16.24 o 
  11  11   0      916.55      988.23     44.52 o 
  12  11   0        1.14       10.02      9.73 o 
   0  12   0     2341.11     2550.14     65.37 o 
   1  12   0      241.45      218.18     14.25 o 
   2  12   0     1626.48     1692.61     46.26 o 
   3  12   0      164.14      175.23     14.32 o 
   4  12   0     1038.87     1057.24     33.50 o 
   5  12   0     1851.07     1796.65     40.86 o 
   6  12   0     1613.86     1612.15     47.20 o 
   7  12   0      184.54      165.23     17.09 o 
   8  12   0      478.71      512.85     28.38 o 
   9  12   0      634.07      587.06     35.34 o 
  10  12   0     1004.04     1079.82     45.52 o 
  11  12   0        2.00        5.51      9.88 o 
  12  12   0      282.77      231.01     36.76 o 
   1  13   0     3572.01     3810.15     65.32 o 
   2  13   0      220.70      237.52     19.95 o 
   3  13   0     2266.72     2300.10     49.02 o 
   4  13   0      146.25      161.74     14.47 o 
   5  13   0      894.60      928.55     30.54 o 
   6  13   0      702.60      669.26     31.84 o 
   7  13   0     1594.20     1618.91     50.01 o 
   8  13   0       42.26       37.89     10.40 o 
   9  13   0      383.69      386.87     30.48 o 
  10  13   0       45.23       28.64     12.13 o 
  11  13   0      744.65      704.99     43.28 o 
  12  13   0       17.89       22.64     14.24 o 
   0  14   0      880.73      927.77     43.49 o 
   1  14   0       33.09       39.86      8.90 o 
   2  14   0     5682.25     5591.70     73.83 o 
   3  14   0        0.01       15.62      6.96 o 
   4  14   0     2460.37     2424.91     48.37 o 
   5  14   0       23.15       26.73      8.27 o 
   6  14   0     1359.82     1437.36     50.36 o 
   7  14   0      158.34      168.74     20.24 o 
   8  14   0      699.58      679.63     34.92 o 
   9  14   0       85.36       92.61     15.95 o 
  10  14   0      197.04      209.16     23.79 o 
  11  14   0       44.80       48.24     26.17 o 
   1  15   0     3501.32     3305.40     65.17 o 
   2  15   0      286.01      308.79     18.96 o 
   3  15   0     2354.02     2410.83     50.29 o 
   4  15   0     1176.48     1226.05     38.71 o 
   5  15   0     1816.91     1734.73     53.11 o 
   6  15   0      230.98      264.24     22.45 o 
   7  15   0     1296.79     1297.44     53.75 o 
   8  15   0      218.76      224.71     26.78 o 
   9  15   0       80.57       66.15     13.62 o 
  10  15   0       16.05       21.66     10.56 o 
  11  15   0      292.45      285.58     42.97 o 
   0  16   0      508.20      482.14     34.55 o 
   1  16   0        0.05        4.64      6.68 o 
   2  16   0     1125.51     1087.90     38.27 o 
   3  16   0       83.69       95.57     14.20 o 
   4  16   0      214.43      187.02     18.42 o 
   5  16   0      344.68      315.96     27.12 o 
   6  16   0      185.87      177.70     18.96 o 
   7  16   0      228.33      269.44     25.84 o 
   8  16   0      372.95      351.60     26.72 o 
   9  16   0       26.65       18.53     13.23 o 
  10  16   0      773.25      825.72     57.29 o 
   1  17   0       13.59       21.32      7.10 o 
   2  17   0      165.47      149.39     17.94 o 
   3  17   0       59.58       53.89     10.09 o 
   4  17   0      234.27      201.29     21.69 o 
   5  17   0       68.02       61.28     12.60 o 
   6  17   0      217.95      230.86     21.57 o 
   7  17   0      512.24      481.88     35.09 o 
   8  17   0        7.77       -0.76      9.94 o 
   9  17   0      234.03      236.52     26.32 o 
   0  18   0      191.38      156.30     26.47 o 
   1  18   0        7.95       -3.48      9.05 o 
   2  18   0      312.89      257.28     21.01 o 
   3  18   0      190.30      188.45     25.01 o 
   4  18   0      196.69      149.97     17.86 o 
   5  18   0        0.11       -3.07      9.14 o 
   6  18   0      242.16      215.74     24.41 o 
   7  18   0      153.37      123.52     24.45 o 
   8  18   0      363.41      346.01     36.69 o 
   9  18   0       29.76       27.71     23.43 o 
   1  19   0      372.57      352.46     22.66 o 
   2  19   0        0.60       -3.01     10.54 o 
   3  19   0      499.26      486.00     39.56 o 
   4  19   0       44.78       18.46      9.36 o 
   5  19   0        7.29        4.81     10.76 o 
   6  19   0      147.64      141.09     20.61 o 
   7  19   0      728.84      667.63     60.34 o 
   8  19   0      119.97      110.51     26.44 o 
   0  20   0      790.13      697.73     56.16 o 
   1  20   0        4.66        0.41     10.63 o 
   2  20   0      259.37      254.91     25.79 o 
   3  20   0       80.82       76.07     15.18 o 
   4  20   0      258.56      250.24     33.74 o 
   5  20   0      126.69      108.86     22.38 o 
   6  20   0       65.71       86.11     25.53 o 
   7  20   0       14.23       -2.98     14.40 o 
   1  21   0     1074.75     1042.03     59.67 o 
   2  21   0       18.44        1.51     17.10 o 
   3  21   0      259.69      260.57     24.57 o 
   4  21   0       54.52       17.42     10.65 o 
   5  21   0      640.51      726.64     93.59 o 
   6  21   0        0.55       69.18     34.41 o 
   0  22   0      734.99      616.42     85.73 o 
   1  22   0      136.17       63.38     31.76 o 
   2  22   0      540.87      455.16     50.09 o 
   3  22   0       40.37       22.69     14.30 o 
 -15   0   1        2.72       -0.08     17.29 o 
 -13   0   1      346.83      355.17     71.17 o 
 -11   0   1      317.69      340.35     37.75 o 
  -9   0   1      456.24      519.27     30.36 o 
  -7   0   1     6490.23     6597.80     85.48 o 
  -5   0   1    36143.13    36431.34    442.98 o 
  -3   0   1    14519.21    14627.08    121.93 o 
   1   0   1    38126.91    36341.27    762.91 o 
   3   0   1    13135.39    13262.41    127.81 o 
   5   0   1     3739.27     3657.54     38.34 o 
   7   0   1     3912.04     3848.79     48.94 o 
   9   0   1      603.58      592.78     31.23 o 
  11   0   1      620.90      545.85     49.25 o 
  13   0   1      537.67      518.02     85.82 o 
 -14   1   1      436.95      463.41     32.29 o 
 -13   1   1        6.27       -1.55      9.12 o 
 -12   1   1      212.18      177.31     21.45 o 
 -11   1   1       67.80       70.24     11.11 o 
 -10   1   1     1873.50     1942.30     43.67 o 
  -9   1   1        8.15        6.67      5.04 o 
  -8   1   1     2442.27     2448.04     44.95 o 
  -7   1   1       25.01       13.04      3.16 o 
  -6   1   1     2355.73     2187.78     23.74 o 
  -5   1   1     1953.90     1983.84     23.46 o 
  -4   1   1    19764.41    20324.46    181.78 o 
  -3   1   1     3003.68     3044.69     38.03 o 
  -2   1   1    17628.78    17175.14    157.37 o 
   1   1   1     3274.22     3428.85     39.76 o 
   2   1   1     9626.02     9872.60    105.86 o 
   3   1   1       39.79       66.11      2.74 o 
   4   1   1    19185.24    19494.50    165.53 o 
   5   1   1      973.69     1049.47     15.83 o 
   6   1   1     2737.26     2584.46     41.66 o 
   7   1   1     1058.30     1036.43     19.02 o 
   8   1   1     2405.16     2386.88     37.52 o 
   9   1   1       35.44       33.65      6.55 o 
  10   1   1      451.33      442.35     29.65 o 
  11   1   1        1.82       -8.36      9.84 o 
  12   1   1      837.49      812.50     44.57 o 
  13   1   1      196.41      195.75     21.41 o 
  14   1   1      206.88      199.21     48.92 o 
 -14   2   1       11.72        9.96     10.44 o 
 -13   2   1     2528.26     2430.43     69.27 o 
 -12   2   1      348.36      337.11     25.18 o 
 -11   2   1     1598.20     1555.42     43.54 o 
 -10   2   1       68.54       69.73     10.59 o 
  -9   2   1     1336.02     1236.32     31.46 o 
  -8   2   1     1500.13     1485.64     28.25 o 
  -7   2   1     2951.58     2700.84     35.54 o 
  -6   2   1      429.52      398.76     12.17 o 
  -5   2   1     1250.77     1057.03     19.73 o 
  -4   2   1     3723.06     3848.36     50.66 o 
  -3   2   1      594.74      561.99     23.15 o 
  -2   2   1     5672.58     5850.85     46.33 o 
  -1   2   1     5611.11     5820.40     56.26 o 
   0   2   1      268.80      296.97      7.24 o 
   1   2   1     5428.03     5433.07     33.40 o 
   2   2   1     4568.74     4950.84     35.36 o 
   3   2   1    11441.13    11911.55    124.67 o 
   4   2   1     1048.49     1254.37     16.21 o 
   5   2   1     4460.34     4402.29     44.96 o 
   6   2   1      140.29      142.62      6.69 o 
   7   2   1     4942.97     4905.05     42.14 o 
   8   2   1      312.32      286.75     11.84 o 
   9   2   1      919.39      842.64     23.76 o 
  10   2   1        7.98       15.78      8.37 o 
  11   2   1     1616.46     1564.82     51.91 o 
  12   2   1        0.01       18.15      9.57 o 
  13   2   1     1201.61     1277.67     59.28 o 
  14   2   1       13.04        0.08     20.92 o 
 -14   3   1     1265.54     1379.95     55.10 o 
 -13   3   1      168.76      184.71     23.64 o 
 -12   3   1     1738.88     1792.96     56.39 o 
 -11   3   1      664.24      606.94     27.83 o 
 -10   3   1     1606.55     1544.51     34.81 o 
  -9   3   1        3.91       10.32      5.73 o 
  -8   3   1     5271.35     5038.66     49.82 o 
  -7   3   1     1285.55     1315.08     23.98 o 
  -6   3   1     2812.65     2637.48     32.74 o 
  -5   3   1     1696.16     1850.94     34.60 o 
  -4   3   1     3449.80     3478.33     33.26 o 
  -3   3   1      272.70      303.61      6.79 o 
  -2   3   1     1272.85     1269.82     16.78 o 
  -1   3   1      739.71      817.55     16.16 o 
   0   3   1      176.67      173.38      9.04 o 
   1   3   1    13841.29    14847.69    121.89 o 
   2   3   1     1029.70      992.64     12.96 o 
   3   3   1      189.20      199.33      5.45 o 
   4   3   1     7051.53     6974.52     60.37 o 
   5   3   1      903.20     1023.31     18.27 o 
   6   3   1     1252.91     1154.83     22.34 o 
   7   3   1        1.32        5.97      2.80 o 
   8   3   1     4583.26     4539.21     70.12 o 
   9   3   1        2.06        8.58      4.78 o 
  10   3   1     2147.55     2148.64     54.57 o 
  11   3   1        9.04       42.48     12.01 o 
  12   3   1     3345.38     3393.29     90.55 o 
  13   3   1       28.46       76.35     16.10 o 
  14   3   1      489.46      489.81     74.91 o 
 -14   4   1       14.96       53.84     16.86 o 
 -13   4   1     1711.52     1860.83     60.75 o 
 -12   4   1       76.63       94.24     14.58 o 
 -11   4   1      946.87      937.04     37.73 o 
 -10   4   1       53.11       26.65      6.35 o 
  -9   4   1     3004.69     2843.52     40.30 o 
  -8   4   1       16.42       34.20      5.07 o 
  -7   4   1     2241.05     2029.75     29.76 o 
  -6   4   1       94.35       91.42      6.11 o 
  -5   4   1     8763.06     8915.15     51.67 o 
  -4   4   1     3478.80     3768.81     29.73 o 
  -3   4   1     1459.90     1355.36     14.60 o 
  -2   4   1        0.06        7.31      2.12 o 
  -1   4   1     2031.23     2232.74     29.29 o 
   0   4   1      652.55      724.58     14.60 o 
   1   4   1    16702.08    17080.87    165.00 o 
   2   4   1     2229.01     2439.32     27.92 o 
   3   4   1     2063.77     2023.88     28.95 o 
   4   4   1     1709.54     1789.04     22.17 o 
   5   4   1     3128.29     2951.74     60.40 o 
   6   4   1        0.77       17.81      4.17 o 
   7   4   1     2548.37     2595.64     33.57 o 
   8   4   1        5.72       14.16      4.04 o 
   9   4   1     4087.62     4139.26     63.25 o 
  10   4   1      412.42      419.10     20.33 o 
  11   4   1     3099.68     3255.82     75.08 o 
  12   4   1      146.28      215.98     24.77 o 
  13   4   1     1809.82     1836.06     92.48 o 
  14   4   1       47.82       28.24     29.05 o 
 -14   5   1      547.74      583.91     58.73 o 
 -13   5   1       87.20      117.72     18.02 o 
 -12   5   1      652.66      705.31     40.18 o 
 -11   5   1      122.23      123.88     14.91 o 
 -10   5   1     1126.85     1135.65     34.71 o 
  -9   5   1        1.80       13.61      4.43 o 
  -8   5   1     1787.88     1723.97     30.70 o 
  -7   5   1       41.47       52.72      6.21 o 
  -6   5   1     3351.12     3155.77     34.23 o 
  -5   5   1       47.37       59.07      5.80 o 
  -4   5   1     4153.28     4151.94     40.10 o 
  -3   5   1      167.46      182.64      5.73 o 
  -2   5   1     1811.96     1755.00     22.92 o 
  -1   5   1        0.03       13.33      3.11 o 
   0   5   1    16963.96    17695.25    296.00 o 
   1   5   1      862.70      876.32     14.79 o 
   2   5   1     7699.86     7876.51     77.88 o 
   3   5   1       60.99       58.72      4.27 o 
   4   5   1     9224.63     9187.59     66.60 o 
   5   5   1     1536.42     1474.43     32.49 o 
   6   5   1     2494.48     2396.07     40.51 o 
   7   5   1     1596.56     1545.84     26.78 o 
   8   5   1     2458.98     2458.03     35.30 o 
   9   5   1      600.90      637.84     25.74 o 
  10   5   1     1903.60     1925.81     46.34 o 
  11   5   1      170.00      184.55     24.04 o 
  12   5   1     1340.27     1245.58     49.73 o 
  13   5   1      478.57      535.52     34.66 o 
  14   5   1      452.18      413.64     69.10 o 
 -14   6   1       45.95       53.05     27.99 o 
 -13   6   1      330.37      316.38     26.09 o 
 -12   6   1       14.70       -0.72      9.50 o 
 -11   6   1      346.15      379.67     25.00 o 
 -10   6   1        3.07        9.36      6.40 o 
  -9   6   1       41.99       45.02      6.03 o 
  -8   6   1      268.53      276.42     23.52 o 
  -7   6   1     6692.46     6584.70     53.70 o 
  -6   6   1     1735.20     1702.04     25.43 o 
  -5   6   1     6442.76     6364.10     52.61 o 
  -4   6   1        0.15       11.71      2.59 o 
  -3   6   1     5372.14     5059.97     39.03 o 
  -2   6   1      350.85      375.87     13.07 o 
  -1   6   1    11526.59    11587.71     93.33 o 
   0   6   1       41.49       49.63      5.05 o 
   1   6   1    15807.31    15716.48     88.43 o 
   2   6   1      841.20      890.89     17.62 o 
   3   6   1    15983.62    16491.85    129.96 o 
   4   6   1     8009.39     8589.83     59.68 o 
   5   6   1     1415.35     1268.86     24.09 o 
   6   6   1      185.34      183.35     12.23 o 
   7   6   1     2224.12     2191.92     42.63 o 
   8   6   1     1132.69     1220.10     30.28 o 
   9   6   1      950.22     1006.03     32.83 o 
  10   6   1      360.13      333.19     23.33 o 
  11   6   1      405.51      371.08     29.86 o 
  12   6   1       19.49       14.42      9.36 o 
  13   6   1       96.02       79.15     15.01 o 
  14   6   1        8.01       46.24     30.08 o 
 -14   7   1      273.24      264.06     58.73 o 
 -13   7   1      304.56      293.45     34.27 o 
 -12   7   1      149.61      112.92     19.03 o 
 -11   7   1      504.50      509.38     29.12 o 
 -10   7   1      491.35      455.16     23.13 o 
  -9   7   1      465.18      464.03     19.82 o 
  -8   7   1     1695.58     1752.17     40.90 o 
  -7   7   1      149.85      164.10     12.46 o 
  -6   7   1     6331.54     6382.72     58.08 o 
  -5   7   1        3.26       18.44      4.70 o 
  -4   7   1     6188.56     6131.78     47.94 o 
  -3   7   1       56.68       45.80      4.73 o 
  -2   7   1    12367.61    12302.87     81.56 o 
  -1   7   1      152.44      158.58     12.03 o 
   0   7   1     7100.36     6871.86     62.51 o 
   1   7   1     1708.04     1608.46     27.72 o 
   2   7   1     9447.46     9189.89     73.33 o 
   3   7   1        0.18        9.45      4.07 o 
   4   7   1     4157.72     3945.44     41.44 o 
   5   7   1     1174.21     1206.66     26.34 o 
   6   7   1     2243.26     2059.64     30.66 o 
   7   7   1       57.95       53.25      7.94 o 
   8   7   1      440.35      470.85     21.76 o 
   9   7   1      486.58      460.33     22.83 o 
  10   7   1      240.35      250.24     21.71 o 
  11   7   1       22.80        9.78      8.10 o 
  12   7   1      356.43      350.12     27.63 o 
  13   7   1       35.71       24.83     18.35 o 
  14   7   1       29.84       36.13     26.02 o 
 -13   8   1      482.50      595.13     47.93 o 
 -12   8   1      932.18      978.34     43.12 o 
 -11   8   1     1396.74     1457.53     49.99 o 
 -10   8   1      950.60      918.02     33.46 o 
  -9   8   1     1119.19     1075.08     34.63 o 
  -8   8   1     2652.06     2638.10     63.25 o 
  -7   8   1     1987.70     2017.83     43.04 o 
  -6   8   1     1210.67     1127.47     25.26 o 
  -5   8   1     3011.55     3002.60     43.16 o 
  -4   8   1     9048.22     9203.86     61.81 o 
  -3   8   1     8131.19     7947.35     57.74 o 
  -2   8   1     2047.89     2069.50     44.40 o 
  -1   8   1     1914.20     1760.71     39.43 o 
   0   8   1      159.59      180.21     11.67 o 
   1   8   1     7192.30     6711.86     61.07 o 
   2   8   1      971.49     1004.12     24.11 o 
   3   8   1     4498.84     4478.82     51.33 o 
   4   8   1        0.84       41.55      6.65 o 
   5   8   1     3626.80     3459.69     46.22 o 
   6   8   1        0.50       14.14      3.77 o 
   7   8   1     2012.55     1948.82     43.18 o 
   8   8   1        6.85       32.28      7.64 o 
   9   8   1      488.95      479.99     23.97 o 
  10   8   1       38.41       45.62     12.41 o 
  11   8   1     1113.08     1207.89     47.03 o 
  12   8   1       69.77       63.59     14.33 o 
  13   8   1      361.67      375.29     36.94 o 
 -13   9   1      100.52       98.75     21.47 o 
 -12   9   1     1201.20     1320.17     50.87 o 
 -11   9   1      312.47      328.21     33.42 o 
 -10   9   1     1266.66     1224.23     44.83 o 
  -9   9   1     2258.74     2172.55     50.64 o 
  -8   9   1     1479.37     1482.41     39.96 o 
  -7   9   1     3863.88     3765.67     70.22 o 
  -6   9   1     1924.73     1813.57     40.31 o 
  -5   9   1     2807.76     2737.07     36.41 o 
  -4   9   1     3076.33     3090.12     38.62 o 
  -3   9   1     4052.19     4163.19     51.11 o 
  -2   9   1     2728.61     2753.30     43.78 o 
  -1   9   1     2135.30     2173.12     46.81 o 
   0   9   1       73.01       35.34      6.86 o 
   1   9   1     1827.39     1936.64     37.51 o 
   2   9   1     8120.31     8237.52     84.65 o 
   3   9   1      230.43      235.79     14.44 o 
   4   9   1     4030.31     4072.42     52.67 o 
   5   9   1       90.22       73.52      7.74 o 
   6   9   1     2466.47     2376.87     43.84 o 
   7   9   1       27.79       40.66      8.31 o 
   8   9   1     3163.67     3122.90     58.60 o 
   9   9   1        3.92       19.65      8.59 o 
  10   9   1     1292.82     1384.97     49.08 o 
  11   9   1        3.08       20.81     14.49 o 
  12   9   1      860.99      843.80     48.29 o 
  13   9   1      522.62      496.89     62.08 o 
 -13  10   1      819.20      699.02     87.53 o 
 -12  10   1      165.68      191.41     24.50 o 
 -11  10   1      771.10      769.18     38.01 o 
 -10  10   1      344.61      348.24     24.81 o 
  -9  10   1      295.78      289.99     19.30 o 
  -8  10   1      204.75      194.90     15.65 o 
  -7  10   1     3587.32     3493.11     65.63 o 
  -6  10   1        0.41        3.10      7.81 o 
  -5  10   1     1415.48     1450.39     27.97 o 
  -4  10   1     3256.62     3239.83     41.91 o 
  -3  10   1     1032.78      979.01     24.62 o 
  -2  10   1     1264.38     1209.03     34.59 o 
  -1  10   1      669.85      662.35     27.44 o 
   0  10   1       70.36      120.36     10.49 o 
   1  10   1     3550.70     3560.56     49.97 o 
   2  10   1      366.34      375.85     18.67 o 
   3  10   1      701.70      732.24     26.05 o 
   4  10   1     1571.01     1534.14     38.23 o 
   5  10   1     2407.92     2470.13     45.28 o 
   6  10   1       35.91       25.77      5.32 o 
   7  10   1     1265.03     1193.96     36.46 o 
   8  10   1        0.26       10.70      6.08 o 
   9  10   1     1564.21     1639.23     52.24 o 
  10  10   1      289.46      270.90     23.14 o 
  11  10   1     1739.39     1727.75     58.51 o 
  12  10   1      395.92      506.43     37.94 o 
  13  10   1      390.40      381.59     65.82 o 
 -13  11   1      342.30      383.60     67.58 o 
 -12  11   1      740.53      789.10     46.52 o 
 -11  11   1      377.67      319.01     25.45 o 
 -10  11   1      970.36      973.21     41.68 o 
  -9  11   1      185.34      176.83     15.93 o 
  -8  11   1      655.42      636.84     34.05 o 
  -7  11   1       19.98       14.18      7.37 o 
  -6  11   1     2263.87     2285.09     45.23 o 
  -5  11   1      632.49      621.10     19.38 o 
  -4  11   1      558.72      608.08     19.39 o 
  -3  11   1      130.44      112.58     10.41 o 
  -2  11   1      875.27      948.09     32.25 o 
  -1  11   1       44.58       86.16      9.71 o 
   0  11   1      627.56      662.54     23.16 o 
   1  11   1     1762.14     1729.34     40.22 o 
   2  11   1     2073.60     2141.89     44.98 o 
   3  11   1     1074.21     1008.56     31.88 o 
   4  11   1      107.82      109.04     11.41 o 
   5  11   1     2463.17     2355.87     45.96 o 
   6  11   1      861.48      881.68     29.11 o 
   7  11   1      830.51      795.32     30.77 o 
   8  11   1      669.38      709.56     30.26 o 
   9  11   1      602.97      634.90     33.67 o 
  10  11   1     1584.01     1611.74     55.31 o 
  11  11   1      453.14      501.57     32.65 o 
  12  11   1      619.73      596.26     57.51 o 
 -12  12   1      173.35      122.68     28.84 o 
 -11  12   1      797.07      767.94     51.18 o 
 -10  12   1       88.43       58.77     13.37 o 
  -9  12   1      411.50      415.74     26.16 o 
  -8  12   1      121.95      133.67     20.15 o 
  -7  12   1     2227.87     2272.74     56.50 o 
  -6  12   1       31.65       29.42     13.08 o 
  -5  12   1      980.47     1020.38     25.90 o 
  -4  12   1      285.99      293.99     16.25 o 
  -3  12   1     1783.25     1929.60     43.34 o 
  -2  12   1      123.22      133.16     13.22 o 
  -1  12   1      134.12      165.57     11.50 o 
   0  12   1        4.17        3.39      4.97 o 
   1  12   1     2352.85     2383.05     54.91 o 
   2  12   1     1331.48     1308.31     33.25 o 
   3  12   1      996.14     1067.26     34.33 o 
   4  12   1     6264.69     6118.69     82.70 o 
   5  12   1     1560.57     1602.25     39.49 o 
   6  12   1      275.99      254.10     16.63 o 
   7  12   1      655.01      696.82     32.48 o 
   8  12   1      773.45      768.56     35.19 o 
   9  12   1      891.41      941.10     41.67 o 
  10  12   1      805.80      728.55     38.39 o 
  11  12   1      999.28     1144.45     55.59 o 
  12  12   1       70.49      132.97     50.56 o 
 -12  13   1      167.31      184.12     34.28 o 
 -11  13   1       78.15       87.19     20.70 o 
 -10  13   1      190.87      194.48     30.80 o 
  -9  13   1       80.84       84.03     13.11 o 
  -8  13   1      524.41      507.02     28.94 o 
  -7  13   1      143.53      163.00     18.54 o 
  -6  13   1     2188.74     2132.30     61.78 o 
  -5  13   1      559.25      487.26     26.19 o 
  -4  13   1     2531.86     2544.63     48.42 o 
  -3  13   1       18.11       14.23      7.23 o 
  -2  13   1     1319.29     1446.09     44.09 o 
  -1  13   1      857.62      890.60     26.92 o 
   0  13   1     1418.86     1437.20     37.35 o 
   1  13   1      337.17      322.03     21.72 o 
   2  13   1     7912.85     7944.14     85.32 o 
   3  13   1     1490.03     1470.94     36.82 o 
   4  13   1     2158.93     2154.05     52.03 o 
   5  13   1      286.50      273.94     15.50 o 
   6  13   1     1281.09     1194.48     42.56 o 
   7  13   1      613.14      576.06     30.75 o 
   8  13   1      622.80      613.49     32.59 o 
   9  13   1      138.52      139.93     18.82 o 
  10  13   1      899.40      930.18     62.15 o 
  11  13   1        3.94       25.32     12.77 o 
 -12  14   1       40.31        7.87     22.13 o 
 -11  14   1      136.59      137.60     24.05 o 
 -10  14   1      375.57      384.52     45.53 o 
  -9  14   1        9.87        1.06      7.45 o 
  -8  14   1      297.37      315.71     23.66 o 
  -7  14   1     2703.75     2698.46     73.81 o 
  -6  14   1        4.49        1.29      7.70 o 
  -5  14   1      470.89      465.06     26.52 o 
  -4  14   1     1041.78     1071.79     37.48 o 
  -3  14   1     4878.58     4842.94     72.53 o 
  -2  14   1     1562.13     1643.07     44.36 o 
  -1  14   1     2912.75     2801.66     49.54 o 
   0  14   1       10.44       10.28      7.74 o 
   1  14   1     5458.39     5365.54     90.03 o 
   2  14   1      315.35      325.14     20.12 o 
   3  14   1     7160.20     7130.03     84.15 o 
   4  14   1      641.57      617.06     23.51 o 
   5  14   1      592.84      586.42     33.91 o 
   6  14   1      169.89      178.27     17.79 o 
   7  14   1      814.15      813.01     37.51 o 
   8  14   1       12.11       14.74      8.49 o 
   9  14   1      417.09      398.72     33.28 o 
  10  14   1       15.63       15.02     15.88 o 
  11  14   1      175.58      132.22     23.35 o 
 -11  15   1      419.41      399.69     40.28 o 
 -10  15   1       78.32       65.23     16.94 o 
  -9  15   1      848.52      844.49     40.46 o 
  -8  15   1      427.03      509.98     30.80 o 
  -7  15   1     1211.27     1241.71     52.12 o 
  -6  15   1     4234.87     4148.50    116.73 o 
  -5  15   1     1509.38     1510.85     49.15 o 
  -4  15   1      523.86      546.88     32.88 o 
  -3  15   1      201.24      266.49     18.20 o 
  -2  15   1     2307.26     2288.07     49.94 o 
  -1  15   1      465.93      505.41     22.28 o 
   0  15   1     2171.54     2082.36     52.06 o 
   1  15   1       65.78       80.56     13.45 o 
   2  15   1     5382.33     5335.44     82.09 o 
   3  15   1       20.87       19.33      8.76 o 
   4  15   1      275.65      297.12     18.08 o 
   5  15   1        0.14       -2.27      7.24 o 
   6  15   1      665.64      579.41     32.06 o 
   7  15   1      117.18      140.44     16.69 o 
   8  15   1      620.81      613.37     39.38 o 
   9  15   1        4.04        7.13     10.38 o 
  10  15   1      378.75      393.75     33.65 o 
 -11  16   1      308.38      366.25     65.50 o 
 -10  16   1      629.68      658.08     50.59 o 
  -9  16   1      530.13      595.36     47.09 o 
  -8  16   1      332.74      374.98     27.61 o 
  -7  16   1     1263.20     1304.36     55.35 o 
  -6  16   1      885.45      889.14     40.19 o 
  -5  16   1     1622.90     1647.60     59.89 o 
  -4  16   1     1188.34     1234.49     51.14 o 
  -3  16   1      393.14      388.93     23.95 o 
  -2  16   1      769.00      722.99     29.39 o 
  -1  16   1        1.90       -2.15      8.78 o 
   0  16   1        2.53        5.05      6.92 o 
   1  16   1     1515.56     1385.86     44.22 o 
   2  16   1      173.68      187.27     17.19 o 
   3  16   1      130.53      134.65     14.46 o 
   4  16   1       56.00       49.39      9.38 o 
   5  16   1      486.57      522.82     30.03 o 
   6  16   1       13.37       -0.21      9.40 o 
   7  16   1      165.89      165.84     27.31 o 
   8  16   1       18.19       27.66     13.39 o 
   9  16   1      872.30      928.83     51.13 o 
  10  16   1       77.64       60.07     31.77 o 
 -10  17   1      471.18      358.28     65.15 o 
  -9  17   1       36.10       15.15     11.36 o 
  -8  17   1      325.93      330.68     26.52 o 
  -7  17   1      133.60      185.34     22.30 o 
  -6  17   1      524.69      534.07     36.27 o 
  -5  17   1      835.25      781.58     43.09 o 
  -4  17   1      645.02      637.96     34.06 o 
  -3  17   1      732.55      763.62     36.53 o 
  -2  17   1       45.24       17.29      7.07 o 
  -1  17   1     1217.92     1222.06     42.79 o 
   0  17   1      160.55      123.61     16.40 o 
   1  17   1      283.48      264.62     18.71 o 
   2  17   1      325.78      314.73     22.11 o 
   3  17   1     1371.09     1337.46     44.06 o 
   4  17   1      211.83      177.34     28.59 o 
   5  17   1        0.30       -0.17      7.53 o 
   6  17   1      192.58      145.82     22.50 o 
   7  17   1      279.14      269.40     27.55 o 
   8  17   1      335.28      316.97     30.48 o 
   9  17   1       51.35       53.02     17.35 o 
  -9  18   1      262.93      227.51     38.46 o 
  -8  18   1       35.90       37.33     14.28 o 
  -7  18   1      518.86      603.66     46.40 o 
  -6  18   1      145.19      200.41     28.53 o 
  -5  18   1       28.66       16.53     10.16 o 
  -4  18   1        6.21       15.20     10.48 o 
  -3  18   1      970.25     1010.94     43.31 o 
  -2  18   1      790.26      755.68     35.61 o 
  -1  18   1      105.56      108.15     15.33 o 
   0  18   1      301.95      308.25     22.87 o 
   1  18   1       99.94      106.03     12.91 o 
   2  18   1      536.13      534.55     29.80 o 
   3  18   1      779.66      683.61     53.67 o 
   4  18   1     1750.43     1733.59     73.05 o 
   5  18   1      404.82      379.28     30.47 o 
   6  18   1      376.12      354.53     35.82 o 
   7  18   1      199.27      218.64     28.60 o 
   8  18   1      623.33      704.78     52.41 o 
   9  18   1      767.10      795.62     95.15 o 
  -8  19   1      430.71      371.81     46.20 o 
  -7  19   1       47.58       47.20     22.99 o 
  -6  19   1      536.53      531.94     38.00 o 
  -5  19   1       15.44       -2.94      8.93 o 
  -4  19   1      618.40      570.02     31.32 o 
  -3  19   1      309.81      307.14     25.36 o 
  -2  19   1      125.89      123.59     18.08 o 
  -1  19   1      257.01      243.26     27.39 o 
   0  19   1      311.91      298.10     25.50 o 
   1  19   1       21.04       22.17     10.30 o 
   2  19   1     1166.37     1184.20     46.26 o 
   3  19   1      482.65      486.55     40.81 o 
   4  19   1      473.75      498.18     39.34 o 
   5  19   1      370.96      444.91     64.69 o 
   6  19   1      498.82      561.12     51.09 o 
   7  19   1      568.94      560.73     54.91 o 
   8  19   1     1008.29      863.12    100.46 o 
  -7  20   1      716.05      652.50     91.13 o 
  -6  20   1        0.16       -9.72     33.42 o 
  -5  20   1      446.49      457.71     29.39 o 
  -4  20   1        0.55        3.18      9.49 o 
  -3  20   1      432.15      416.35     30.25 o 
  -2  20   1       21.81        5.92     11.47 o 
  -1  20   1      599.82      593.53     43.99 o 
   0  20   1       19.88       10.88      8.65 o 
   1  20   1     1258.33     1222.60     48.48 o 
   2  20   1      103.49      119.80     18.85 o 
   3  20   1     1186.90     1188.49     63.32 o 
   4  20   1       80.36       81.84     16.50 o 
   5  20   1      449.16      514.33    111.95 o 
   6  20   1      198.45      260.25     58.44 o 
  -5  21   1      441.20      411.22     48.22 o 
  -4  21   1     1355.32     1275.63     60.20 o 
  -3  21   1       22.13        9.02     21.24 o 
  -2  21   1      462.12      451.94     39.97 o 
  -1  21   1       18.92       19.98     12.27 o 
   0  21   1     2160.93     2174.99     87.21 o 
   1  21   1        1.31        7.99     29.68 o 
   2  21   1     1270.11     1202.36     58.81 o 
   3  21   1      208.94      102.27     23.95 o 
   4  21   1      630.70      448.51     52.42 o 
   5  21   1       42.43       69.22     30.58 o 
  -4  22   1       69.85       54.85     34.91 o 
  -3  22   1      627.31      553.37     56.84 o 
  -2  22   1      179.81      206.59     34.20 o 
  -1  22   1      810.27      799.70     55.25 o 
   0  22   1       53.12       34.65     33.61 o 
   1  22   1      792.44      813.45     96.08 o 
   2  22   1        0.00       12.52     18.68 o 
   3  22   1      542.30      418.25     69.89 o 
  -1  23   1      117.56      103.42     39.30 o 
 -14   0   2       37.83       34.66     18.06 o 
 -12   0   2       66.67       56.91     19.88 o 
 -10   0   2       34.11       26.64     12.90 o 
  -8   0   2       18.53       16.18     10.35 o 
  -6   0   2     1196.69     1307.60     37.05 o 
  -4   0   2    16168.78    17086.84    337.86 o 
  -2   0   2      290.95      284.55     16.29 o 
   0   0   2     1236.20     1493.26     22.60 o 
   2   0   2     1089.16     1049.14     12.78 o 
   4   0   2     7129.92     7326.34     62.38 o 
   6   0   2      593.62      497.77     15.28 o 
   8   0   2      827.85      723.41     42.89 o 
  10   0   2       42.50       32.34     13.80 o 
  12   0   2      129.63      110.77     24.39 o 
  14   0   2        4.30       26.70     22.81 o 
 -14   1   2        3.71       13.47     10.39 o 
 -13   1   2      112.65      114.09     17.55 o 
 -12   1   2      313.17      283.10     32.19 o 
 -11   1   2      461.92      499.15     24.01 o 
 -10   1   2       56.18       65.27      8.16 o 
  -9   1   2       38.82       28.37      6.17 o 
  -8   1   2      249.51      255.45     10.83 o 
  -7   1   2      284.10      290.50     10.53 o 
  -6   1   2     1115.46     1081.90     17.47 o 
  -5   1   2     9278.63     9687.01     47.99 o 
  -4   1   2        7.26       11.53      5.48 o 
  -3   1   2     3339.73     3342.70     45.11 o 
  -2   1   2     1788.24     1916.01     21.07 o 
  -1   1   2     3842.87     3987.43     25.67 o 
   0   1   2     1329.42     1410.45     11.94 o 
   1   1   2     3899.87     3946.16     47.03 o 
   2   1   2     1267.96     1354.45     26.15 o 
   3   1   2     4725.31     4843.34     40.19 o 
   4   1   2        1.14        7.40      1.73 o 
   5   1   2     1826.81     1957.95     23.74 o 
   6   1   2     1103.55     1107.28     15.34 o 
   7   1   2      128.19      145.86      6.17 o 
   8   1   2      164.38      161.67     10.01 o 
   9   1   2      732.53      733.14     26.06 o 
  10   1   2      229.64      175.66     19.39 o 
  11   1   2        1.26       11.97      8.20 o 
  12   1   2       60.16       79.49     14.12 o 
  13   1   2      154.88      169.92     20.32 o 
  14   1   2        0.30        4.36     17.29 o 
 -14   2   2      427.02      501.83     37.86 o 
 -13   2   2       65.89       58.09     14.30 o 
 -12   2   2      599.33      534.48     27.03 o 
 -11   2   2       16.85       30.64      7.12 o 
 -10   2   2     2590.81     2443.89     47.70 o 
  -9   2   2     1252.04     1343.17     38.86 o 
  -8   2   2       60.82       63.61      6.28 o 
  -7   2   2      808.78      803.89     16.67 o 
  -6   2   2     1801.46     1847.40     23.26 o 
  -5   2   2     2821.66     2982.77     31.84 o 
  -4   2   2      969.14      920.11     18.97 o 
  -3   2   2      766.58      798.99     11.62 o 
  -2   2   2    15500.53    16254.04    111.30 o 
  -1   2   2     5578.86     5767.29     37.87 o 
   0   2   2     2981.22     3010.30     39.77 o 
   1   2   2     1419.94     1537.72     17.33 o 
   2   2   2        9.76       18.03      2.32 o 
   3   2   2       75.09      101.86      4.35 o 
   4   2   2     8381.92     8943.42     70.28 o 
   5   2   2      695.04      694.70     16.54 o 
   6   2   2      402.09      423.41      9.39 o 
   7   2   2     3222.44     3163.77     38.46 o 
   8   2   2      494.34      494.30     16.67 o 
   9   2   2       46.77       49.70      9.43 o 
  10   2   2      901.11      816.59     34.92 o 
  11   2   2      114.46      109.00     14.88 o 
  12   2   2      935.92     1004.57     45.21 o 
  13   2   2        0.89        1.86      9.69 o 
  14   2   2        5.62       25.47     26.83 o 
 -14   3   2        0.05        4.57     12.34 o 
 -13   3   2     1140.93     1216.36     48.43 o 
 -12   3   2       37.00       47.95      9.53 o 
 -11   3   2     1886.23     1766.43     44.20 o 
 -10   3   2       36.68       36.89      7.07 o 
  -9   3   2      556.17      493.26     16.13 o 
  -8   3   2      716.07      749.01     18.67 o 
  -7   3   2      241.14      218.89      8.85 o 
  -6   3   2     1319.04     1494.02     36.52 o 
  -5   3   2      572.87      525.17     16.20 o 
  -4   3   2     3110.26     3299.42     28.79 o 
  -3   3   2      133.67      138.01      6.36 o 
  -2   3   2      171.20      210.13      6.42 o 
  -1   3   2      515.17      585.50      9.00 o 
   0   3   2    19559.58    20808.22    160.34 o 
   1   3   2     1619.70     1808.00     23.56 o 
   2   3   2     1331.28     1380.00     17.19 o 
   3   3   2     2234.44     2318.73     28.38 o 
   4   3   2     1337.82     1464.20     24.25 o 
   5   3   2     1540.34     1555.32     26.96 o 
   6   3   2        0.02        7.78      2.30 o 
   7   3   2      659.58      623.33     14.81 o 
   8   3   2      132.53      134.83      8.74 o 
   9   3   2      484.07      483.16     20.65 o 
  10   3   2        0.28       -0.54      6.39 o 
  11   3   2      667.76      635.10     34.17 o 
  12   3   2       10.74       28.95     12.02 o 
  13   3   2      820.69      896.24     44.97 o 
  14   3   2       29.17       84.56     34.38 o 
 -14   4   2      608.86      641.67     43.19 o 
 -13   4   2       77.25       79.12     14.77 o 
 -12   4   2      490.80      428.89     26.54 o 
 -11   4   2      164.79      184.68     15.13 o 
 -10   4   2     2558.71     2627.47     46.56 o 
  -9   4   2      504.27      503.36     16.70 o 
  -8   4   2       90.30       99.44      7.30 o 
  -7   4   2       86.42      108.87      6.52 o 
  -6   4   2      653.18      692.83     14.57 o 
  -5   4   2      686.12      729.38     11.31 o 
  -4   4   2     2888.75     2982.41     35.98 o 
  -3   4   2     1033.78     1112.50     18.02 o 
  -2   4   2     7055.04     7387.26     86.80 o 
  -1   4   2     1192.50     1332.29     24.19 o 
   0   4   2       91.79       98.76      4.53 o 
   1   4   2       50.28       48.50      3.82 o 
   2   4   2      569.02      548.87     11.01 o 
   3   4   2       39.04       37.31      3.58 o 
   4   4   2     3964.26     4132.86     37.00 o 
   5   4   2     2112.04     2016.66     23.65 o 
   6   4   2      693.28      671.18     14.87 o 
   7   4   2     1366.56     1303.93     21.69 o 
   8   4   2     2126.55     2170.48     36.82 o 
   9   4   2      519.95      569.64     22.86 o 
  10   4   2      663.88      668.08     29.09 o 
  11   4   2      125.24      199.33     25.34 o 
  12   4   2     1402.41     1387.22     53.68 o 
  13   4   2        8.62       47.44     12.84 o 
  14   4   2      471.94      449.84     75.12 o 
 -14   5   2       88.46       91.61     18.18 o 
 -13   5   2      323.85      316.15     29.14 o 
 -12   5   2      127.48      113.36     14.80 o 
 -11   5   2     1037.76     1016.49     39.08 o 
 -10   5   2       91.16      130.56     10.98 o 
  -9   5   2       41.96       76.48      8.42 o 
  -8   5   2      211.31      204.19     11.47 o 
  -7   5   2     1173.71     1196.08     20.77 o 
  -6   5   2       77.48       72.87      4.62 o 
  -5   5   2     2877.04     2844.36     30.10 o 
  -4   5   2      312.18      341.98     11.80 o 
  -3   5   2     1786.44     1815.67     24.58 o 
  -2   5   2     8955.79     9590.56    128.09 o 
  -1   5   2    10844.79    11199.58    123.86 o 
   0   5   2     2350.80     2406.83     22.98 o 
   1   5   2     5455.45     5780.24     56.92 o 
   2   5   2      492.42      500.24     11.67 o 
   3   5   2       82.20       62.12      5.21 o 
   4   5   2     1492.05     1502.17     19.55 o 
   5   5   2     3062.55     3252.05     34.53 o 
   6   5   2     1158.85     1183.68     17.99 o 
   7   5   2     1144.03     1196.37     20.96 o 
   8   5   2     2590.27     2621.21     42.36 o 
   9   5   2     2396.64     2295.90     49.59 o 
  10   5   2      780.10      806.02     28.88 o 
  11   5   2      432.23      435.20     28.87 o 
  12   5   2       37.95       33.76     11.03 o 
  13   5   2      341.40      399.94     30.87 o 
 -14   6   2        0.98        5.37     10.82 o 
 -13   6   2       18.60        3.27     12.46 o 
 -12   6   2       51.19       60.54     11.81 o 
 -11   6   2      116.92      138.62     14.88 o 
 -10   6   2     1198.80     1170.78     31.89 o 
  -9   6   2      165.58      205.70     14.77 o 
  -8   6   2       14.01       15.60      5.91 o 
  -7   6   2      601.28      581.13     17.28 o 
  -6   6   2     1829.70     1837.28     23.44 o 
  -5   6   2      400.04      425.71     11.83 o 
  -4   6   2     4753.40     4505.63     42.00 o 
  -3   6   2       18.51       24.54      4.29 o 
  -2   6   2     4193.76     4135.79     54.05 o 
  -1   6   2      172.06      155.00      7.64 o 
   0   6   2        8.75       18.68      4.14 o 
   1   6   2     1597.67     1482.02     23.95 o 
   2   6   2     1297.65     1222.49     19.76 o 
   3   6   2     2176.30     2383.19     30.76 o 
   4   6   2     3101.86     3126.98     38.82 o 
   5   6   2      531.68      484.36     12.75 o 
   6   6   2      939.25     1005.37     21.70 o 
   7   6   2       51.36       39.96      4.95 o 
   8   6   2       49.21       29.89      5.96 o 
   9   6   2      480.29      506.93     24.11 o 
  10   6   2      497.26      428.10     21.75 o 
  11   6   2       90.52       90.62     14.45 o 
  12   6   2       25.67       10.05      9.05 o 
  13   6   2      141.62      148.48     22.19 o 
 -14   7   2       74.66      111.71     37.09 o 
 -13   7   2        4.29        0.96     10.70 o 
 -12   7   2      137.26      120.06     15.93 o 
 -11   7   2      653.65      643.81     32.34 o 
 -10   7   2       35.82       43.38      7.42 o 
  -9   7   2       11.29       21.08      7.79 o 
  -8   7   2        7.48        3.87      7.59 o 
  -7   7   2     1492.43     1568.79     43.67 o 
  -6   7   2       87.39       96.45      7.45 o 
  -5   7   2     2636.55     2410.54     44.37 o 
  -4   7   2     2755.85     2733.20     28.69 o 
  -3   7   2     8579.40     8576.74     59.41 o 
  -2   7   2      170.47      200.82     10.75 o 
  -1   7   2     1664.19     1439.41     29.68 o 
   0   7   2     1172.82     1148.19     25.74 o 
   1   7   2     3152.55     2847.27     36.96 o 
   2   7   2       13.79        6.59      4.06 o 
   3   7   2     2694.27     2419.72     33.27 o 
   4   7   2      229.06      245.62     11.00 o 
   5   7   2     3027.73     3067.21     37.97 o 
   6   7   2      203.19      243.20     11.12 o 
   7   7   2        2.40       14.45      6.05 o 
   8   7   2       10.03       20.42      5.95 o 
   9   7   2       66.44       58.64     10.27 o 
  10   7   2       12.30       27.50      8.17 o 
  11   7   2        1.78       -9.14     10.83 o 
  12   7   2        0.07        4.86      9.34 o 
  13   7   2       12.95        8.85     19.90 o 
 -14   8   2      152.88       87.98     31.42 o 
 -13   8   2      181.31      165.93     26.30 o 
 -12   8   2      311.86      230.15     27.67 o 
 -11   8   2      263.38      253.14     20.75 o 
 -10   8   2      232.64      257.38     17.96 o 
  -9   8   2     2712.61     2804.29     55.21 o 
  -8   8   2      398.29      421.27     20.73 o 
  -7   8   2      905.06      923.22     28.87 o 
  -6   8   2      163.71      169.91     12.22 o 
  -5   8   2     2514.01     2370.06     50.68 o 
  -4   8   2     3165.94     3156.93     33.34 o 
  -3   8   2     1889.00     1852.60     30.08 o 
  -2   8   2     9245.63     9013.93     78.66 o 
  -1   8   2     1526.07     1579.77     40.96 o 
   0   8   2     1495.93     1193.99     31.69 o 
   1   8   2      647.95      683.32     21.43 o 
   2   8   2     4176.13     4109.96     53.55 o 
   3   8   2      222.93      249.67     13.37 o 
   4   8   2     1903.39     1919.62     37.52 o 
   5   8   2     1141.60     1202.31     25.52 o 
   6   8   2     2083.43     2086.88     32.26 o 
   7   8   2       87.72      104.00     10.58 o 
   8   8   2      212.59      238.46     16.04 o 
   9   8   2      132.57      141.22     13.93 o 
  10   8   2      236.75      196.11     18.22 o 
  11   8   2        0.07        7.22     10.71 o 
  12   8   2       76.63       52.68     12.16 o 
  13   8   2      140.54      117.31     26.56 o 
 -14   9   2      306.45      344.29     64.06 o 
 -13   9   2      512.96      525.10     37.99 o 
 -12   9   2      597.67      644.11     40.24 o 
 -11   9   2      810.03      804.76     45.40 o 
 -10   9   2      662.57      664.53     29.04 o 
  -9   9   2       69.97      107.94     15.61 o 
  -8   9   2     2926.50     2858.28     54.45 o 
  -7   9   2      617.33      632.70     24.79 o 
  -6   9   2     2646.24     2657.47     51.78 o 
  -5   9   2      135.98      138.85      7.90 o 
  -4   9   2     2268.85     2191.47     30.41 o 
  -3   9   2     2415.63     2358.63     36.52 o 
  -2   9   2      129.88      188.81     12.57 o 
  -1   9   2      974.38     1286.12     31.86 o 
   0   9   2     4301.72     4572.12     65.67 o 
   1   9   2     3958.78     4078.26     55.07 o 
   2   9   2      298.11      364.35     15.96 o 
   3   9   2     1085.34     1074.11     31.10 o 
   4   9   2       24.49       40.27      7.21 o 
   5   9   2     2494.48     2522.70     42.32 o 
   6   9   2      145.32      144.08      8.83 o 
   7   9   2      533.10      563.12     24.51 o 
   8   9   2      148.49      132.38     15.16 o 
   9   9   2      924.12      914.88     38.87 o 
  10   9   2       22.74       18.32      8.88 o 
  11   9   2      334.15      328.18     30.01 o 
  12   9   2       29.23       37.34     11.45 o 
  13   9   2      389.51      490.97     77.04 o 
 -13  10   2      158.77      149.80     25.52 o 
 -12  10   2     1547.67     1541.69     62.91 o 
 -11  10   2       40.22       29.43     12.29 o 
 -10  10   2     1314.13     1351.60     42.09 o 
  -9  10   2     1202.32     1184.73     37.98 o 
  -8  10   2      103.57      130.75     14.15 o 
  -7  10   2      296.31      292.39     19.25 o 
  -6  10   2     5470.02     5392.88    127.55 o 
  -5  10   2     1077.65     1005.65     22.23 o 
  -4  10   2       77.44       83.15      6.91 o 
  -3  10   2      653.92      592.32     19.71 o 
  -2  10   2     2103.09     2059.41     40.58 o 
  -1  10   2      455.37      376.28     20.45 o 
   0  10   2      114.89      167.44     14.31 o 
   1  10   2      337.15      315.36     16.81 o 
   2  10   2      426.81      439.80     18.40 o 
   3  10   2        0.51        5.29      4.73 o 
   4  10   2     1957.51     1987.52     63.01 o 
   5  10   2       11.03        7.15      4.82 o 
   6  10   2     1063.62     1032.90     29.18 o 
   7  10   2       63.54       61.56     11.92 o 
   8  10   2      415.76      472.08     27.94 o 
   9  10   2      179.65      188.70     18.87 o 
  10  10   2     2274.51     2137.17     63.13 o 
  11  10   2        4.78       42.61     15.53 o 
  12  10   2      984.48     1119.04     93.43 o 
 -13  11   2      211.08      215.02     42.55 o 
 -12  11   2       49.25       48.74     14.05 o 
 -11  11   2     2768.21     2672.79     80.65 o 
 -10  11   2       29.67       42.80     10.66 o 
  -9  11   2      514.83      497.08     27.47 o 
  -8  11   2      171.55      168.29     15.35 o 
  -7  11   2     1517.33     1558.61     44.77 o 
  -6  11   2      331.55      362.89     24.02 o 
  -5  11   2     2503.13     2454.79     37.17 o 
  -4  11   2      414.98      393.40     15.09 o 
  -3  11   2     4304.15     4530.39     57.16 o 
  -2  11   2      400.95      447.49     20.34 o 
  -1  11   2      172.72      173.49     23.81 o 
   0  11   2     1653.91     1579.92     38.93 o 
   1  11   2     1447.88     1505.13     34.16 o 
   2  11   2     1136.21     1019.49     33.78 o 
   3  11   2      319.30      326.80     16.93 o 
   4  11   2       82.06       89.09      9.12 o 
   5  11   2      795.56      774.57     26.85 o 
   6  11   2     1307.79     1306.39     34.07 o 
   7  11   2      448.52      467.36     22.17 o 
   8  11   2      364.37      340.76     26.96 o 
   9  11   2     2783.74     2736.74     70.35 o 
  10  11   2      594.54      638.66     35.90 o 
  11  11   2     1176.19     1309.35     52.93 o 
  12  11   2       76.00      140.34     45.62 o 
 -13  12   2        4.28       -3.85     19.74 o 
 -12  12   2      449.97      473.07     42.11 o 
 -11  12   2        4.84       39.46     15.59 o 
 -10  12   2      876.50      875.28     38.60 o 
  -9  12   2       18.77       21.01      8.47 o 
  -8  12   2      917.44      904.90     36.55 o 
  -7  12   2        0.04       -5.02      7.23 o 
  -6  12   2      362.97      347.85     24.33 o 
  -5  12   2      684.34      673.36     19.92 o 
  -4  12   2     1471.82     1472.59     30.41 o 
  -3  12   2       16.62       22.63      9.45 o 
  -2  12   2     3194.10     3226.35     52.16 o 
  -1  12   2      642.80      626.24     26.27 o 
   0  12   2     1032.78      981.31     32.60 o 
   1  12   2      919.29      879.11     27.49 o 
   2  12   2     2096.02     1973.32     44.61 o 
   3  12   2     3240.95     3189.87     49.39 o 
   4  12   2      531.40      563.85     21.11 o 
   5  12   2     1006.99      967.33     28.61 o 
   6  12   2     2456.96     2469.61     51.58 o 
   7  12   2      605.66      625.38     28.33 o 
   8  12   2      178.64      180.08     18.68 o 
   9  12   2     1026.88      906.24     46.91 o 
  10  12   2      613.99      605.00     35.24 o 
  11  12   2      570.90      613.50     36.85 o 
  12  12   2      112.36       96.94     35.75 o 
 -12  13   2       13.85        5.46     12.66 o 
 -11  13   2      737.26      698.56     49.92 o 
 -10  13   2       40.53       18.15     11.66 o 
  -9  13   2      320.22      330.26     24.43 o 
  -8  13   2       96.88       66.86     14.01 o 
  -7  13   2     1681.75     1663.39     49.56 o 
  -6  13   2      521.01      533.35     30.85 o 
  -5  13   2      182.38      206.95     17.10 o 
  -4  13   2      181.24      183.83     13.19 o 
  -3  13   2     6257.95     6099.49     80.66 o 
  -2  13   2      149.04      165.09     13.15 o 
  -1  13   2     1143.14     1063.61     35.70 o 
   0  13   2      877.68      860.81     31.92 o 
   1  13   2     5224.65     5035.28     75.02 o 
   2  13   2     2357.85     2235.77     49.83 o 
   3  13   2     2271.38     2217.06     49.36 o 
   4  13   2      344.55      328.21     19.40 o 
   5  13   2     4071.67     3967.82     72.81 o 
   6  13   2     1122.44     1179.09     36.92 o 
   7  13   2      694.31      818.95     33.58 o 
   8  13   2      989.26      999.51     48.18 o 
   9  13   2      412.19      461.58     34.31 o 
  10  13   2      137.33      168.70     18.80 o 
  11  13   2       20.96      -11.89     13.14 o 
 -12  14   2      220.89      250.86     53.93 o 
 -11  14   2        7.76        7.81     12.96 o 
 -10  14   2      184.37      171.32     25.38 o 
  -9  14   2      569.33      567.83     31.93 o 
  -8  14   2      865.72      910.50     48.29 o 
  -7  14   2       32.87       32.57     10.71 o 
  -6  14   2     1329.25     1279.87     49.08 o 
  -5  14   2      834.44      854.52     35.46 o 
  -4  14   2     2216.41     2071.31     60.92 o 
  -3  14   2       71.76      101.42     12.10 o 
  -2  14   2     7217.01     7069.56     84.31 o 
  -1  14   2     1447.14     1497.69     36.41 o 
   0  14   2     3028.64     2783.75     59.36 o 
   1  14   2       56.83       52.12      9.74 o 
   2  14   2     4462.20     4456.46     88.04 o 
   3  14   2      215.32      192.53     15.98 o 
   4  14   2      819.01      789.92     27.06 o 
   5  14   2      133.60      146.66     13.15 o 
   6  14   2     3300.61     3153.56     80.93 o 
   7  14   2      310.68      332.84     22.94 o 
   8  14   2      634.41      632.25     39.50 o 
   9  14   2      102.09       93.72     16.52 o 
  10  14   2      538.02      466.43     36.26 o 
  11  14   2       37.19       10.39     47.46 o 
 -11  15   2      557.87      478.17     65.81 o 
 -10  15   2      636.59      524.68     43.71 o 
  -9  15   2      111.20      126.97     18.86 o 
  -8  15   2      273.48      285.21     23.09 o 
  -7  15   2      956.81      963.77     55.60 o 
  -6  15   2     1393.82     1386.87     52.91 o 
  -5  15   2      554.45      596.01     31.05 o 
  -4  15   2      472.95      475.54     33.08 o 
  -3  15   2     4002.41     3771.72     63.89 o 
  -2  15   2       74.07      103.73     12.87 o 
  -1  15   2      868.80      787.31     29.80 o 
   0  15   2       48.67       30.37      8.37 o 
   1  15   2     3413.97     3359.79     66.87 o 
   2  15   2      282.35      287.60     20.01 o 
   3  15   2      617.27      659.41     29.41 o 
   4  15   2     1062.49     1033.53     40.55 o 
   5  15   2     1315.52     1254.79     52.52 o 
   6  15   2      129.90      145.07     17.13 o 
   7  15   2      400.94      426.74     28.41 o 
   8  15   2       18.54       32.90     13.60 o 
   9  15   2      680.97      675.22     42.88 o 
  10  15   2       53.71       51.17     20.06 o 
 -10  16   2     1016.93     1015.40     87.48 o 
  -9  16   2      995.93     1008.57     51.06 o 
  -8  16   2      560.11      599.13     33.78 o 
  -7  16   2      124.83      154.53     19.78 o 
  -6  16   2     1099.81     1138.05     49.78 o 
  -5  16   2      948.00     1039.05     47.83 o 
  -4  16   2      885.93      878.71     38.63 o 
  -3  16   2      414.93      388.83     22.38 o 
  -2  16   2      700.90      687.33     28.61 o 
  -1  16   2      273.91      252.87     17.89 o 
   0  16   2      523.88      504.05     31.04 o 
   1  16   2       56.28       59.32     10.86 o 
   2  16   2     1349.42     1368.38     44.05 o 
   3  16   2        1.09        6.10      7.32 o 
   4  16   2      710.57      732.04     31.97 o 
   5  16   2        1.36      -15.97     15.97 o 
   6  16   2      562.97      599.63     37.81 o 
   7  16   2        4.72       31.80     14.94 o 
   8  16   2      413.91      455.58     36.15 o 
   9  16   2       40.36       12.27     16.67 o 
  10  16   2      372.57      418.04     70.03 o 
 -10  17   2      358.28      351.24     68.26 o 
  -9  17   2     1536.52     1689.22     67.71 o 
  -8  17   2        1.32       10.07     14.15 o 
  -7  17   2     1323.85     1348.59     57.35 o 
  -6  17   2      866.70      906.27     53.88 o 
  -5  17   2      784.74      836.00     44.30 o 
  -4  17   2      288.65      280.26     23.19 o 
  -3  17   2     1711.87     1680.05     49.31 o 
  -2  17   2     1955.22     2006.86     57.59 o 
  -1  17   2      298.50      251.01     18.38 o 
   0  17   2       63.41       54.54     10.07 o 
   1  17   2      487.15      498.96     27.99 o 
   2  17   2      282.87      265.05     20.76 o 
   3  17   2      189.31      173.42     16.83 o 
   4  17   2      499.63      507.50     38.74 o 
   5  17   2     1013.22     1153.73     99.22 o 
   6  17   2      155.02       82.02     22.56 o 
   7  17   2      567.61      678.46     55.72 o 
   8  17   2       16.90       -2.32     11.92 o 
   9  17   2      982.26      998.24    107.59 o 
  -9  18   2        0.33        2.49     22.73 o 
  -8  18   2      940.02      953.07     62.76 o 
  -7  18   2       17.22       39.18     17.35 o 
  -6  18   2     1169.12     1166.79     63.18 o 
  -5  18   2       61.47       87.89     15.85 o 
  -4  18   2      566.03      554.40     29.88 o 
  -3  18   2       44.88       59.28     11.12 o 
  -2  18   2     1112.44     1132.14     50.76 o 
  -1  18   2     1535.45     1436.44     53.12 o 
   0  18   2      454.93      458.13     25.33 o 
   1  18   2      129.54      119.90     15.05 o 
   2  18   2      318.58      329.85     23.73 o 
   3  18   2     1645.28     1619.52     62.81 o 
   4  18   2      459.40      467.30     38.16 o 
   5  18   2        9.30       11.31     14.97 o 
   6  18   2     1287.79     1320.14     78.80 o 
   7  18   2      656.18      660.44     62.03 o 
   8  18   2     1038.56     1183.69    116.50 o 
  -8  19   2      190.02      266.57     56.90 o 
  -7  19   2      579.91      630.93     87.06 o 
  -6  19   2        7.69       36.13     14.05 o 
  -5  19   2      833.41      835.14     38.56 o 
  -4  19   2      599.46      586.87     35.10 o 
  -3  19   2     1551.69     1506.35     55.18 o 
  -2  19   2       81.12       42.65     16.60 o 
  -1  19   2      891.69      886.62     52.42 o 
   0  19   2        0.15        9.34      7.92 o 
   1  19   2     1088.85     1173.68     41.69 o 
   2  19   2      878.19      962.38     47.29 o 
   3  19   2     4017.07     4231.01    161.93 o 
   4  19   2        3.61      -12.75     15.65 o 
   5  19   2     1369.72     1400.51     71.81 o 
   6  19   2      950.89     1026.33     74.65 o 
   7  19   2     1296.43     1283.78    121.44 o 
  -6  20   2      715.59      750.26     65.82 o 
  -5  20   2       36.41       27.69     12.09 o 
  -4  20   2     2549.64     2583.51     69.04 o 
  -3  20   2      110.74      129.04     26.03 o 
  -2  20   2     1554.85     1650.69     65.53 o 
  -1  20   2        6.32       -3.39     11.22 o 
   0  20   2     2782.68     2852.46     83.83 o 
   1  20   2        0.07       11.57      9.61 o 
   2  20   2     3752.85     3827.63     97.99 o 
   3  20   2       40.71       62.09     26.29 o 
   4  20   2     1851.03     1863.19    104.32 o 
   5  20   2      205.89      181.73     35.34 o 
   6  20   2     1295.71     1329.68    122.64 o 
  -6  21   2       67.90       99.63     38.90 o 
  -5  21   2     1770.66     1747.84    139.62 o 
  -4  21   2       21.97       15.02     18.42 o 
  -3  21   2     2494.14     2644.69     86.72 o 
  -2  21   2      322.70      310.81     30.35 o 
  -1  21   2     1786.01     1873.23     69.81 o 
   0  21   2       64.03       57.61     13.86 o 
   1  21   2     1984.45     2059.42     84.81 o 
   2  21   2      151.76      167.25     27.17 o 
   3  21   2      737.67      780.31     98.48 o 
   4  21   2       12.69       21.12     25.86 o 
   5  21   2      390.78      406.53     73.16 o 
  -3  22   2       31.22       58.72     27.80 o 
  -2  22   2     1167.50     1082.09    107.61 o 
  -1  22   2      298.30      259.75     31.99 o 
   0  22   2     1594.11     1591.32     92.70 o 
   1  22   2       25.19       69.03     35.90 o 
   2  22   2      203.18      154.62     42.33 o 
   3  22   2       71.54       28.35     20.70 o 
 -15   0   3       58.37       61.95     31.74 o 
 -13   0   3       96.71       97.55     28.53 o 
 -11   0   3      523.48      551.96     45.03 o 
  -9   0   3     1006.44     1069.52     31.23 o 
  -7   0   3       66.01       93.06      9.02 o 
  -5   0   3     1065.80      903.31     23.83 o 
  -3   0   3      222.44      157.99      8.25 o 
  -1   0   3    18013.96    18937.94    347.00 o 
   1   0   3     2397.39     2950.86     26.55 o 
   3   0   3      202.03      145.38     10.31 o 
   5   0   3      204.77      216.48     12.31 o 
   7   0   3      265.39      228.18     14.27 o 
   9   0   3     1399.79     1329.59     70.26 o 
  11   0   3       50.44       21.88     27.36 o 
  13   0   3        1.41        1.91     10.72 o 
 -15   1   3       72.40       75.76     49.96 o 
 -14   1   3        0.97       -1.60     10.64 o 
 -13   1   3        9.62       17.64     11.11 o 
 -12   1   3       18.77        8.49      7.11 o 
 -11   1   3      242.51      223.60     14.89 o 
 -10   1   3      105.56      125.97     11.70 o 
  -9   1   3      490.16      438.94     19.62 o 
  -8   1   3       31.09       53.05      6.02 o 
  -7   1   3      101.22       89.10      6.88 o 
  -6   1   3     2160.79     2183.92     23.77 o 
  -5   1   3        3.85       16.69      2.60 o 
  -4   1   3     1647.59     1663.66     23.56 o 
  -3   1   3       33.11       43.63      2.95 o 
  -2   1   3     2440.47     2642.58     22.95 o 
  -1   1   3     8720.03     9427.80     91.98 o 
   0   1   3    12382.59    13250.01    110.62 o 
   1   1   3     1569.75     1727.63     16.24 o 
   2   1   3     6588.79     6748.51     78.59 o 
   3   1   3      344.41      343.99      9.80 o 
   4   1   3       66.95       85.27      4.73 o 
   5   1   3      438.22      455.14     10.82 o 
   6   1   3       21.24       36.91      2.76 o 
   7   1   3     1809.21     1750.64     21.22 o 
   8   1   3      712.09      781.56     25.40 o 
   9   1   3      541.72      500.03     26.70 o 
  10   1   3        2.31        1.62      9.46 o 
  11   1   3      126.89      113.84     16.60 o 
  12   1   3       15.33       -2.42      9.10 o 
  13   1   3        9.62       -0.63     21.22 o 
 -15   2   3      512.32      414.29     67.86 o 
 -14   2   3       88.78       85.29     17.29 o 
 -13   2   3      252.13      224.74     27.35 o 
 -12   2   3       10.29       -3.87      6.23 o 
 -11   2   3       96.10      108.98     11.45 o 
 -10   2   3       37.85       50.19      8.27 o 
  -9   2   3     2448.15     2383.54     45.24 o 
  -8   2   3      631.26      656.12     18.26 o 
  -7   2   3      825.58      894.37     19.90 o 
  -6   2   3      358.08      349.85     17.64 o 
  -5   2   3      401.72      525.73     16.28 o 
  -4   2   3      194.61      192.71      5.43 o 
  -3   2   3       93.67      124.82      3.82 o 
  -2   2   3     5574.03     5779.68     53.56 o 
  -1   2   3    16309.31    17416.50    185.46 o 
   0   2   3     8938.86     9381.93    100.25 o 
   1   2   3     2594.83     2604.91     28.79 o 
   2   2   3     6013.17     6373.13     57.47 o 
   3   2   3     1420.12     1395.78     18.94 o 
   4   2   3     1018.92     1011.70     13.79 o 
   5   2   3     1339.38     1339.36     18.21 o 
   6   2   3     3092.31     3063.21     40.05 o 
   7   2   3      837.24      841.78     20.36 o 
   8   2   3      342.40      342.90     17.62 o 
   9   2   3      100.37      113.33     12.63 o 
  10   2   3      763.88      696.12     30.10 o 
  11   2   3      159.22      144.77     17.76 o 
  12   2   3       64.01       43.60     11.64 o 
  13   2   3        1.85        6.75      9.79 o 
 -15   3   3       27.58       25.12     27.48 o 
 -14   3   3      717.79      732.06     45.07 o 
 -13   3   3        0.89       11.02     10.29 o 
 -12   3   3     1218.99     1154.12     42.22 o 
 -11   3   3       15.53       19.60      6.54 o 
 -10   3   3      851.51      773.89     25.46 o 
  -9   3   3       49.73       66.59      7.74 o 
  -8   3   3      348.93      329.36     12.85 o 
  -7   3   3      403.31      446.29     11.64 o 
  -6   3   3      227.31      228.91     11.66 o 
  -5   3   3      157.19      179.99      9.43 o 
  -4   3   3       30.30       55.50      4.50 o 
  -3   3   3      114.44      131.59      6.10 o 
  -2   3   3      159.86      154.77      4.58 o 
  -1   3   3     2491.16     2674.83     24.89 o 
   0   3   3     1735.06     1887.64     21.51 o 
   1   3   3     1379.36     1518.12     15.02 o 
   2   3   3      181.28      209.98      7.76 o 
   3   3   3     4204.69     4697.62     46.08 o 
   4   3   3      138.77      206.28      9.03 o 
   5   3   3      198.45      143.57     10.32 o 
   6   3   3      683.44      674.40     16.33 o 
   7   3   3      169.23      195.93     12.41 o 
   8   3   3      783.83      827.70     26.02 o 
   9   3   3      116.13      119.15     12.58 o 
  10   3   3      219.80      179.65     16.00 o 
  11   3   3       83.08       71.62     13.26 o 
  12   3   3      580.89      580.30     35.37 o 
  13   3   3       22.17       31.53     12.39 o 
 -15   4   3      119.58       94.19     33.41 o 
 -14   4   3       29.69       21.33     13.02 o 
 -13   4   3      875.11      892.85     47.29 o 
 -12   4   3       20.07       29.55     11.48 o 
 -11   4   3      239.79      263.01     16.77 o 
 -10   4   3        8.83       29.11      6.35 o 
  -9   4   3     3402.21     3386.26     50.28 o 
  -8   4   3       84.55       91.43      6.20 o 
  -7   4   3      556.16      573.21     13.28 o 
  -6   4   3     1975.18     1974.59     26.72 o 
  -5   4   3       49.76       40.43      4.57 o 
  -4   4   3      249.67      256.67     10.35 o 
  -3   4   3     4930.19     5013.95     82.81 o 
  -2   4   3     4483.21     4599.82     59.85 o 
  -1   4   3     1840.08     2095.69     18.31 o 
   0   4   3    11034.73    11886.42    139.45 o 
   1   4   3      263.11      317.65      8.68 o 
   2   4   3      689.96      750.47     11.34 o 
   3   4   3        2.22        9.18      3.91 o 
   4   4   3      115.55      105.59      6.93 o 
   5   4   3      282.88      283.35     12.17 o 
   6   4   3      885.28      868.18     20.83 o 
   7   4   3      414.64      403.51     13.86 o 
   8   4   3      696.73      716.00     24.63 o 
   9   4   3     1145.85     1105.01     32.36 o 
  10   4   3      139.96      140.79     14.45 o 
  11   4   3      922.30      947.56     42.73 o 
  12   4   3       25.97       27.38     10.78 o 
  13   4   3      524.77      595.17     41.75 o 
 -15   5   3       32.26       69.05     35.74 o 
 -14   5   3       48.91       40.48     14.96 o 
 -13   5   3        1.22        5.97      9.33 o 
 -12   5   3      386.60      386.22     25.47 o 
 -11   5   3      608.09      621.77     27.08 o 
 -10   5   3      380.57      409.03     19.04 o 
  -9   5   3      533.96      582.46     21.43 o 
  -8   5   3      239.71      279.10     12.58 o 
  -7   5   3     1487.62     1457.99     24.79 o 
  -6   5   3     2124.80     2089.67     30.22 o 
  -5   5   3     1328.68     1408.68     27.33 o 
  -4   5   3     1100.21     1097.67     20.98 o 
  -3   5   3      982.65     1100.34     21.78 o 
  -2   5   3      291.04      375.20      9.74 o 
  -1   5   3        9.37       21.59      3.78 o 
   0   5   3     1567.79     1622.79     21.73 o 
   1   5   3       24.16       34.71      3.87 o 
   2   5   3     2313.31     2297.68     23.69 o 
   3   5   3       83.00       81.47      5.22 o 
   4   5   3     1844.58     1975.60     36.06 o 
   5   5   3     1806.55     1870.13     33.31 o 
   6   5   3      342.71      361.07     15.74 o 
   7   5   3      194.83      212.47     11.70 o 
   8   5   3      233.43      251.60     15.33 o 
   9   5   3      372.30      362.71     20.41 o 
  10   5   3      752.79      742.73     31.82 o 
  11   5   3        6.02       14.16      8.64 o 
  12   5   3      142.11      133.11     17.67 o 
  13   5   3       85.54      133.24     30.47 o 
 -15   6   3      100.82       60.21     30.25 o 
 -14   6   3       39.27       27.93     13.82 o 
 -13   6   3       16.20        2.66      9.66 o 
 -12   6   3       80.51       70.61     18.43 o 
 -11   6   3       85.47      104.81     12.86 o 
 -10   6   3     1143.05     1097.67     31.06 o 
  -9   6   3      323.97      348.13     18.81 o 
  -8   6   3       90.66       91.88      9.47 o 
  -7   6   3       28.53       33.47      6.20 o 
  -6   6   3     1022.95     1059.89     22.54 o 
  -5   6   3     1623.96     1571.45     30.18 o 
  -4   6   3      108.68      149.57      9.58 o 
  -3   6   3      808.37      658.52     14.93 o 
  -2   6   3     1167.48     1264.62     19.42 o 
  -1   6   3    12775.20    13302.51    104.23 o 
   0   6   3      599.85      619.20     16.83 o 
   1   6   3     1785.75     1658.54     30.22 o 
   2   6   3     1314.50     1478.05     21.09 o 
   3   6   3      681.39      589.92     14.64 o 
   4   6   3     1176.55     1230.35     21.21 o 
   5   6   3     1802.22     1808.08     35.96 o 
   6   6   3        0.02        9.81      4.65 o 
   7   6   3       72.90      102.90      8.81 o 
   8   6   3       65.66       85.30     10.08 o 
   9   6   3       78.91       65.69     10.30 o 
  10   6   3       38.84       42.46      8.46 o 
  11   6   3       16.45       -5.74      9.18 o 
  12   6   3        9.31        4.62      9.62 o 
  13   6   3       11.83       19.24     17.73 o 
 -14   7   3        6.63      -13.33     13.92 o 
 -13   7   3       18.23       24.73     11.13 o 
 -12   7   3        9.24       -1.26     11.44 o 
 -11   7   3        5.48        0.63      8.00 o 
 -10   7   3      222.85      205.29     15.53 o 
  -9   7   3       81.04       73.27      9.73 o 
  -8   7   3      721.31      737.80     26.10 o 
  -7   7   3       43.02       46.78      7.30 o 
  -6   7   3     1199.06     1195.13     29.38 o 
  -5   7   3      201.34      189.53     12.21 o 
  -4   7   3     2041.55     2085.16     30.21 o 
  -3   7   3      339.66      393.27     12.44 o 
  -2   7   3     5772.75     5589.59     47.92 o 
  -1   7   3      425.23      440.38     14.84 o 
   0   7   3     6237.06     5873.15    100.93 o 
   1   7   3      971.86     1104.32     28.02 o 
   2   7   3     1620.04     1348.04     25.58 o 
   3   7   3        0.03       28.63      4.22 o 
   4   7   3      366.56      345.58     14.48 o 
   5   7   3       32.82       45.65      4.26 o 
   6   7   3     1203.69     1297.56     31.45 o 
   7   7   3       76.88       61.92      8.54 o 
   8   7   3       67.17       70.12      9.83 o 
   9   7   3       33.07       14.96      7.18 o 
  10   7   3        0.98       -9.00      9.00 o 
  11   7   3       22.56        0.02      9.96 o 
  12   7   3       32.46       15.76      9.85 o 
  13   7   3      137.89      177.38     34.79 o 
 -14   8   3       51.22       41.67     25.51 o 
 -13   8   3       49.50       50.17     13.19 o 
 -12   8   3      124.66      119.58     20.71 o 
 -11   8   3       92.25       71.46     11.43 o 
 -10   8   3      155.72      153.50     14.05 o 
  -9   8   3     1633.56     1603.78     41.49 o 
  -8   8   3      516.11      494.00     26.36 o 
  -7   8   3     1813.02     1803.18     39.50 o 
  -6   8   3      676.96      655.85     24.47 o 
  -5   8   3       13.86       21.75      6.35 o 
  -4   8   3       34.29       43.07      3.82 o 
  -3   8   3     3394.71     3393.02     39.71 o 
  -2   8   3      361.91      325.28     13.08 o 
  -1   8   3     1947.89     1777.34     40.17 o 
   0   8   3      223.05      321.30     16.98 o 
   1   8   3     4833.27     4652.44     68.42 o 
   2   8   3       10.40        3.11      3.85 o 
   3   8   3     1229.56     1249.54     30.21 o 
   4   8   3     1085.67     1102.49     24.97 o 
   5   8   3     1659.04     1652.66     25.60 o 
   6   8   3      567.74      534.13     17.09 o 
   7   8   3      171.43      204.90     16.34 o 
   8   8   3        0.03       12.56      7.39 o 
   9   8   3      265.42      250.84     18.55 o 
  10   8   3      448.76      498.59     29.44 o 
  11   8   3        5.01       -2.39      9.13 o 
  12   8   3       17.21        5.50      9.11 o 
 -14   9   3       36.54      -33.17     33.17 o 
 -13   9   3        1.95        3.09     10.46 o 
 -12   9   3      313.24      324.10     28.79 o 
 -11   9   3       39.45       21.36      8.95 o 
 -10   9   3      250.40      215.47     16.72 o 
  -9   9   3      147.34      152.61     15.53 o 
  -8   9   3      169.55      179.28     15.61 o 
  -7   9   3      255.99      228.06     16.23 o 
  -6   9   3        1.39        6.00      5.33 o 
  -5   9   3      873.31      840.78     20.68 o 
  -4   9   3      202.38      214.32      9.39 o 
  -3   9   3        5.72        3.18      3.37 o 
  -2   9   3      735.90      670.37     21.86 o 
  -1   9   3       70.56       66.89     13.17 o 
   0   9   3     1054.27     1058.22     32.20 o 
   1   9   3      225.17      220.73     15.15 o 
   2   9   3     2927.82     2857.13     48.14 o 
   3   9   3     1814.44     1862.11     39.33 o 
   4   9   3      412.84      456.62     17.40 o 
   5   9   3      398.49      403.14     17.46 o 
   6   9   3      626.44      634.45     18.50 o 
   7   9   3      507.21      498.64     23.19 o 
   8   9   3      794.89      762.01     37.38 o 
   9   9   3      272.73      233.99     18.36 o 
  10   9   3      569.15      598.63     31.10 o 
  11   9   3      193.67      187.56     24.22 o 
  12   9   3       88.39       93.87     21.25 o 
 -13  10   3      685.46      658.04     42.98 o 
 -12  10   3        3.09       14.29     10.44 o 
 -11  10   3     1311.75     1342.72     48.63 o 
 -10  10   3        2.31       25.58      7.58 o 
  -9  10   3     1055.21     1050.02     38.27 o 
  -8  10   3      444.84      385.14     22.46 o 
  -7  10   3      865.44      859.38     32.41 o 
  -6  10   3      165.10      155.05     15.35 o 
  -5  10   3        4.43        9.33      2.86 o 
  -4  10   3       35.11       36.92      4.93 o 
  -3  10   3     1104.96     1054.27     24.22 o 
  -2  10   3      316.59      351.78     16.95 o 
  -1  10   3      145.77      139.21     13.54 o 
   0  10   3      229.22      257.47     15.40 o 
   1  10   3     1475.95     1430.34     32.09 o 
   2  10   3      927.79      891.57     28.65 o 
   3  10   3      122.12      145.46     11.07 o 
   4  10   3      608.48      572.70     20.02 o 
   5  10   3     1485.37     1495.72     38.30 o 
   6  10   3      116.24      111.87      9.96 o 
   7  10   3      795.94      835.36     28.68 o 
   8  10   3       32.01       26.63     10.98 o 
   9  10   3     1173.22     1207.64     46.74 o 
  10  10   3       39.33       37.83     10.05 o 
  11  10   3     1412.96     1528.15     65.10 o 
  12  10   3        6.98       41.17     23.78 o 
 -13  11   3       97.64       79.43     23.50 o 
 -12  11   3     1155.56     1258.19     65.04 o 
 -11  11   3        4.38       17.10     15.12 o 
 -10  11   3     2817.50     2911.20     77.50 o 
  -9  11   3       65.32       75.01     13.37 o 
  -8  11   3     2921.49     2915.19     73.89 o 
  -7  11   3      441.06      438.19     23.73 o 
  -6  11   3     3020.49     3168.48     82.02 o 
  -5  11   3     2203.09     2154.84     42.91 o 
  -4  11   3      833.21      879.38     21.32 o 
  -3  11   3      250.79      262.31     12.66 o 
  -2  11   3      300.99      282.37     15.99 o 
  -1  11   3      636.15      699.45     29.91 o 
   0  11   3      161.70      186.15     14.31 o 
   1  11   3        0.17       -2.44      4.74 o 
   2  11   3      453.33      440.75     20.93 o 
   3  11   3      290.88      268.75     15.33 o 
   4  11   3       77.11       92.32      9.51 o 
   5  11   3       30.32       39.76      6.48 o 
   6  11   3     1449.17     1392.64     35.76 o 
   7  11   3      188.38      187.67     14.37 o 
   8  11   3      468.31      487.77     29.47 o 
   9  11   3        5.46        7.55     10.75 o 
  10  11   3     1635.35     1769.61     59.92 o 
  11  11   3        0.55       39.93     16.32 o 
  12  11   3      321.65      276.90     39.13 o 
 -13  12   3      252.27      189.20     49.73 o 
 -12  12   3      111.24      130.88     22.47 o 
 -11  12   3      793.74      819.83     51.67 o 
 -10  12   3      797.54      787.04     41.57 o 
  -9  12   3     1388.65     1463.99     60.54 o 
  -8  12   3      431.51      465.41     26.17 o 
  -7  12   3     2323.12     2330.43     60.77 o 
  -6  12   3      913.49      951.30     38.91 o 
  -5  12   3      551.86      528.68     28.39 o 
  -4  12   3      211.03      203.14     13.23 o 
  -3  12   3     4296.05     4300.92     59.12 o 
  -2  12   3       77.91      107.83     11.11 o 
  -1  12   3     1259.47     1197.88     40.96 o 
   0  12   3        0.45       11.49      8.72 o 
   1  12   3     2188.00     2120.07     53.12 o 
   2  12   3      130.62      180.65     14.61 o 
   3  12   3       71.74       69.18     11.05 o 
   4  12   3      187.13      139.79     11.72 o 
   5  12   3     2649.85     2653.37     50.07 o 
   6  12   3      592.20      604.00     26.52 o 
   7  12   3      138.72      155.40     13.78 o 
   8  12   3      281.87      257.77     22.26 o 
   9  12   3      723.05      677.33     36.97 o 
  10  12   3       28.18       19.98     11.26 o 
  11  12   3      153.21      157.18     30.78 o 
 -12  13   3      357.00      343.21     46.35 o 
 -11  13   3      123.77       93.22     18.69 o 
 -10  13   3      197.67      177.65     20.92 o 
  -9  13   3      279.23      253.10     24.51 o 
  -8  13   3      698.08      694.51     32.63 o 
  -7  13   3       55.69       47.87     10.26 o 
  -6  13   3        4.67        8.34      7.62 o 
  -5  13   3       58.45       65.99     12.55 o 
  -4  13   3     3455.46     3459.97     59.24 o 
  -3  13   3       29.04       30.68      8.34 o 
  -2  13   3     8092.19     7768.49     84.32 o 
  -1  13   3     1102.30     1102.56     41.03 o 
   0  13   3     2607.90     2429.19     48.92 o 
   1  13   3      668.04      705.20     26.24 o 
   2  13   3     3936.38     3809.56     66.00 o 
   3  13   3        4.04        5.88      6.39 o 
   4  13   3     2144.86     2081.40     45.66 o 
   5  13   3      655.73      610.24     25.17 o 
   6  13   3     2297.18     2318.31     57.08 o 
   7  13   3      222.34      206.24     20.01 o 
   8  13   3      185.67      187.77     26.07 o 
   9  13   3       37.88       21.67     17.65 o 
  10  13   3      205.07      232.54     26.95 o 
  11  13   3        0.54      -34.48     34.48 o 
 -12  14   3        5.91      -32.18     32.18 o 
 -11  14   3      468.14      575.30     58.17 o 
 -10  14   3       31.81       18.21     11.91 o 
  -9  14   3      361.13      359.25     29.33 o 
  -8  14   3       92.05       85.52     12.87 o 
  -7  14   3      489.91      522.24     32.03 o 
  -6  14   3        6.81        0.64      9.90 o 
  -5  14   3     1192.53     1142.15     44.75 o 
  -4  14   3      449.16      455.74     26.07 o 
  -3  14   3     4177.83     4016.32     62.68 o 
  -2  14   3       23.26       20.67      6.04 o 
  -1  14   3     2502.06     2257.41     60.96 o 
   0  14   3        0.10        5.77      6.22 o 
   1  14   3     5226.73     5082.50     72.88 o 
   2  14   3       33.71       46.39      9.28 o 
   3  14   3     2738.29     2817.12     59.02 o 
   4  14   3      204.48      203.85     16.24 o 
   5  14   3     2987.44     3020.10     77.00 o 
   6  14   3       15.80       34.83     10.65 o 
   7  14   3     1038.96      966.58     48.22 o 
   8  14   3       27.13       18.96     11.88 o 
   9  14   3      176.65      115.83     25.83 o 
  10  14   3        0.20      -19.82     19.82 o 
 -11  15   3        3.49       25.55     22.77 o 
 -10  15   3      728.11      771.37     53.29 o 
  -9  15   3       59.29       94.11     17.13 o 
  -8  15   3      652.78      645.89     38.55 o 
  -7  15   3      166.69      174.64     19.94 o 
  -6  15   3     1147.69     1174.19     48.17 o 
  -5  15   3        2.42        0.62     10.17 o 
  -4  15   3     1164.79     1178.40     42.91 o 
  -3  15   3       51.72       58.29     11.14 o 
  -2  15   3     3066.77     2947.17     57.55 o 
  -1  15   3     1164.79     1172.47     41.23 o 
   0  15   3     1151.15     1119.34     36.11 o 
   1  15   3      188.22      197.87     17.18 o 
   2  15   3     1466.10     1553.45     45.81 o 
   3  15   3      776.38      833.10     33.66 o 
   4  15   3     1830.72     1860.42     49.85 o 
   5  15   3      225.73      199.30     17.83 o 
   6  15   3     1292.63     1404.68     60.53 o 
   7  15   3        0.08       -8.87      9.65 o 
   8  15   3      149.71      159.28     24.79 o 
   9  15   3      294.33      313.04     35.81 o 
  10  15   3      508.34      463.24     75.02 o 
 -11  16   3     1250.49     1082.07    113.28 o 
 -10  16   3       31.18       50.71     19.37 o 
  -9  16   3      920.70      979.64     59.63 o 
  -8  16   3       28.41       43.17     14.92 o 
  -7  16   3      634.58      647.54     38.62 o 
  -6  16   3      597.35      604.29     36.63 o 
  -5  16   3      968.91      959.65     45.57 o 
  -4  16   3        0.20        7.60      8.69 o 
  -3  16   3     3250.65     3254.07     72.66 o 
  -2  16   3        6.26       20.10      7.68 o 
  -1  16   3      585.85      568.02     26.28 o 
   0  16   3      620.59      604.42     27.71 o 
   1  16   3     1459.80     1464.35     46.74 o 
   2  16   3      105.31       98.35     13.18 o 
   3  16   3      207.76      201.38     17.50 o 
   4  16   3     1124.97     1139.29     40.56 o 
   5  16   3     1074.67     1127.92     73.52 o 
   6  16   3       48.92       75.19     23.14 o 
   7  16   3      638.60      688.65     49.98 o 
   8  16   3      462.68      521.16     45.06 o 
   9  16   3      787.41      726.87     93.01 o 
 -10  17   3     1970.21     1751.90    140.40 o 
  -9  17   3       91.63      107.89     24.51 o 
  -8  17   3     2272.65     2303.29     76.39 o 
  -7  17   3      145.84      133.46     23.66 o 
  -6  17   3      518.76      580.85     37.81 o 
  -5  17   3       29.97       43.91     20.70 o 
  -4  17   3      931.33      970.20     41.70 o 
  -3  17   3       22.91       20.58     14.12 o 
  -2  17   3     1737.60     1649.74     53.47 o 
  -1  17   3      217.63      206.18     15.76 o 
   0  17   3      257.02      261.55     20.99 o 
   1  17   3       89.15       92.61     12.68 o 
   2  17   3      398.38      424.84     26.14 o 
   3  17   3        6.11       15.23      7.17 o 
   4  17   3      890.24      805.41     51.59 o 
   5  17   3      455.08      443.26     38.51 o 
   6  17   3     1476.00     1542.39     71.47 o 
   7  17   3      160.53      151.94     26.86 o 
   8  17   3      439.19      416.60     41.54 o 
  -9  18   3     1409.03     1404.41    107.07 o 
  -8  18   3      333.26      378.54     44.94 o 
  -7  18   3     1309.69     1259.25     90.87 o 
  -6  18   3        3.97      -12.21     14.24 o 
  -5  18   3      549.23      549.26     37.36 o 
  -4  18   3      261.73      243.82     22.36 o 
  -3  18   3      594.48      599.14     34.24 o 
  -2  18   3        0.29       19.64      8.23 o 
  -1  18   3      578.97      595.54     29.80 o 
   0  18   3       38.68       33.46      9.51 o 
   1  18   3      859.05      894.19     39.51 o 
   2  18   3       51.11       58.74     11.69 o 
   3  18   3      708.11      702.92     45.94 o 
   4  18   3        0.89        1.62     18.31 o 
   5  18   3     1167.51     1196.91     94.89 o 
   6  18   3       77.62      144.88     31.70 o 
   7  18   3     1213.41     1009.34    108.86 o 
  -8  19   3     1062.83      987.00    110.30 o 
  -7  19   3      110.97      118.24     38.65 o 
  -6  19   3      304.38      296.14     35.55 o 
  -5  19   3      475.16      531.71     40.20 o 
  -4  19   3     1129.63     1172.00     45.09 o 
  -3  19   3      135.14      152.08     19.28 o 
  -2  19   3     3656.28     3706.84     85.83 o 
  -1  19   3       83.44       54.64     14.61 o 
   0  19   3     1250.07     1326.55     50.02 o 
   1  19   3       25.85       33.57     10.36 o 
   2  19   3     2341.18     2463.77     66.53 o 
   3  19   3      174.90      154.24     30.91 o 
   4  19   3      726.40      790.26     66.95 o 
   5  19   3      314.03      341.25     53.50 o 
   6  19   3     2172.49     2304.08    163.54 o 
  -6  20   3      144.89      170.15     33.17 o 
  -5  20   3     1885.88     1878.90     74.18 o 
  -4  20   3      482.31      522.30     34.96 o 
  -3  20   3     2685.57     2802.26     78.39 o 
  -2  20   3       12.12       31.41     14.31 o 
  -1  20   3     3960.45     3955.09    101.92 o 
   0  20   3       41.36       19.69     10.42 o 
   1  20   3     2378.45     2424.35     69.02 o 
   2  20   3      433.96      439.81     33.65 o 
   3  20   3     2566.97     2573.77    187.25 o 
   4  20   3      109.96      145.21     48.80 o 
   5  20   3     1287.09     1229.87    117.82 o 
  -6  21   3     1388.33     1409.66    127.69 o 
  -5  21   3        0.26      124.03     43.01 o 
  -4  21   3     1979.53     2122.86    110.38 o 
  -3  21   3        0.23       55.30     18.35 o 
  -2  21   3     2499.47     2558.30     78.24 o 
  -1  21   3        4.25       14.63      9.97 o 
   0  21   3     1801.32     1797.39     61.94 o 
   1  21   3       18.47       36.23     12.76 o 
   2  21   3     1636.84     1487.09    134.98 o 
   5  21   3        0.02       62.97     29.69 o 
  -2  22   3      298.76      293.50     43.00 o 
  -1  22   3     1895.43     1846.72     81.97 o 
   0  22   3      104.41      109.17     32.68 o 
   1  22   3      603.80      436.09     68.06 o 
 -14   0   4      206.47      134.33     27.62 o 
 -12   0   4       48.10       11.18     14.98 o 
 -10   0   4      316.65      334.49     25.54 o 
  -8   0   4     2920.04     3021.54     53.19 o 
  -6   0   4     3544.57     3361.53     70.14 o 
  -4   0   4      238.89      396.14      9.00 o 
  -2   0   4    34977.31    35234.93    352.21 o 
   0   0   4      705.92      650.61     10.62 o 
   2   0   4     4345.77     3987.02     27.77 o 
   4   0   4     5294.70     5357.07     83.05 o 
   6   0   4     5008.83     4844.66     75.24 o 
   8   0   4      983.78      930.36     44.44 o 
  10   0   4      478.47      509.54     95.86 o 
  12   0   4       21.61       20.39     18.79 o 
 -15   1   4       88.90      114.50     27.29 o 
 -14   1   4       14.67       -3.38     14.10 o 
 -13   1   4       88.30       74.95     14.82 o 
 -12   1   4      198.28      174.46     15.33 o 
 -11   1   4      372.22      373.08     20.43 o 
 -10   1   4       46.58       24.26      7.05 o 
  -9   1   4     1237.62     1246.46     30.56 o 
  -8   1   4      327.40      305.77     12.17 o 
  -7   1   4      467.85      428.51     13.76 o 
  -6   1   4     1361.83     1404.24     25.46 o 
  -5   1   4     9491.12     9443.51     58.49 o 
  -4   1   4      300.84      295.79      6.73 o 
  -3   1   4       39.09       33.11      2.19 o 
  -2   1   4      855.69      895.10      9.95 o 
  -1   1   4    27656.00    28692.60    286.95 o 
   0   1   4      350.75      397.77      6.49 o 
   1   1   4      823.50      747.85      9.28 o 
   2   1   4     7612.70     8213.44     38.61 o 
   3   1   4     6373.19     5893.49     64.48 o 
   4   1   4      260.86      243.50     15.21 o 
   5   1   4      309.96      299.07     14.33 o 
   6   1   4     1842.25     1684.66     26.45 o 
   7   1   4     3796.93     3566.35     57.62 o 
   8   1   4      240.18      234.42     17.84 o 
   9   1   4       24.88       44.14     10.66 o 
  10   1   4      199.94      224.61     22.43 o 
  11   1   4      323.53      269.50     32.41 o 
  12   1   4        7.86        1.02     10.12 o 
  13   1   4      132.28      100.79     21.60 o 
 -15   2   4      348.40      357.92     44.88 o 
 -14   2   4     1434.28     1420.93     60.77 o 
 -13   2   4        0.06        1.82      8.89 o 
 -12   2   4        6.47        4.78      5.72 o 
 -11   2   4       11.74        7.67      6.26 o 
 -10   2   4     1378.87     1404.77     37.23 o 
  -9   2   4      380.87      340.29     17.66 o 
  -8   2   4     1310.40     1172.06     21.66 o 
  -7   2   4       22.17       43.83      4.71 o 
  -6   2   4     6645.00     6716.08     68.78 o 
  -5   2   4      225.48      198.28      7.34 o 
  -4   2   4      540.98      465.04      7.25 o 
  -3   2   4      761.68      812.22      9.72 o 
  -2   2   4    16552.06    17227.63    171.94 o 
  -1   2   4     3917.72     4244.66     50.63 o 
   0   2   4     2270.39     2343.47     30.86 o 
   1   2   4     5821.59     6192.00     47.15 o 
   2   2   4     4244.10     4285.65     30.37 o 
   3   2   4     3030.50     3252.31     32.98 o 
   4   2   4      468.28      379.09     11.00 o 
   5   2   4     1201.17     1198.83     25.86 o 
   6   2   4      606.59      559.01     15.20 o 
   7   2   4     2044.10     1922.38     43.25 o 
   8   2   4      504.13      472.61     27.51 o 
   9   2   4      775.16      800.53     31.51 o 
  10   2   4       90.56       70.92     10.32 o 
  11   2   4      209.50      211.72     22.61 o 
  12   2   4      597.34      627.71     37.19 o 
  13   2   4       28.54       22.90     13.94 o 
 -15   3   4      681.31      641.54     60.08 o 
 -14   3   4       54.84      102.53     18.82 o 
 -13   3   4     1764.35     1771.62     56.80 o 
 -12   3   4       36.01       25.09      7.49 o 
 -11   3   4      481.01      445.13     20.50 o 
 -10   3   4      116.45      119.14     10.53 o 
  -9   3   4     3914.24     3643.52     51.41 o 
  -8   3   4        5.32       18.22      4.84 o 
  -7   3   4     2744.59     2635.08     43.42 o 
  -6   3   4      604.60      687.46     12.70 o 
  -5   3   4     2782.99     2707.12     25.31 o 
  -4   3   4      528.68      568.74     10.79 o 
  -3   3   4      745.99      836.47     11.15 o 
  -2   3   4       10.58       15.15      2.02 o 
  -1   3   4     9744.89    10443.22    120.50 o 
   0   3   4      358.00      385.97      9.33 o 
   1   3   4        5.85       10.86      1.89 o 
   2   3   4     1693.84     1787.52     20.34 o 
   3   3   4     3597.75     3562.98     36.80 o 
   4   3   4       25.39       38.78      4.93 o 
   5   3   4        5.44       14.20      4.87 o 
   6   3   4      352.53      366.83     11.21 o 
   7   3   4     6206.22     5950.66     76.20 o 
   8   3   4      418.42      417.94     22.27 o 
   9   3   4      109.80      113.61     13.14 o 
  10   3   4      289.82      346.85     27.51 o 
  11   3   4      700.97      709.60     37.54 o 
  12   3   4       33.07       39.02     11.09 o 
  13   3   4      357.58      239.79     38.04 o 
 -15   4   4       18.36      -21.80     23.85 o 
 -14   4   4     1921.35     1941.92     71.61 o 
 -13   4   4        0.43        2.69     10.09 o 
 -12   4   4      900.47      921.12     37.99 o 
 -11   4   4      177.93      196.70     13.89 o 
 -10   4   4     1169.41     1191.85     32.87 o 
  -9   4   4      599.12      596.52     21.94 o 
  -8   4   4     2309.78     2170.20     61.64 o 
  -7   4   4     2488.55     2468.22     31.39 o 
  -6   4   4     1989.34     1876.62     28.34 o 
  -5   4   4       57.81       84.03      6.45 o 
  -4   4   4     1448.06     1798.07     26.45 o 
  -3   4   4     1188.44     1230.58     12.51 o 
  -2   4   4      113.86      156.84      6.25 o 
  -1   4   4       46.78       94.75      8.61 o 
   0   4   4        6.52        9.96      2.38 o 
   1   4   4       87.05       91.68      4.63 o 
   2   4   4       22.02       15.73      3.44 o 
   3   4   4     1854.97     2078.29     35.43 o 
   4   4   4     1626.77     1607.67     35.43 o 
   5   4   4       12.74       20.75      4.31 o 
   6   4   4     1095.47     1007.66     20.52 o 
   7   4   4      127.11      122.76     11.96 o 
   8   4   4     1265.76     1210.49     37.02 o 
   9   4   4      193.58      201.23     16.73 o 
  10   4   4     1033.91     1021.40     37.83 o 
  11   4   4        7.22        7.98      9.34 o 
  12   4   4      363.84      355.11     28.28 o 
  13   4   4        9.13        4.50     25.16 o 
 -14   5   4        0.96        2.74     12.36 o 
 -13   5   4      851.00      877.34     45.33 o 
 -12   5   4      220.39      206.00     19.10 o 
 -11   5   4      343.02      360.23     18.82 o 
 -10   5   4      302.65      330.09     17.22 o 
  -9   5   4      997.23     1036.07     30.84 o 
  -8   5   4     1126.40     1123.88     20.93 o 
  -7   5   4     1185.84     1129.41     28.04 o 
  -6   5   4     4196.97     4230.58     43.86 o 
  -5   5   4     3321.60     3315.52     43.06 o 
  -4   5   4      596.74      617.15     14.72 o 
  -3   5   4      189.17      312.14      8.19 o 
  -2   5   4    11160.81    11702.94     56.39 o 
  -1   5   4     6053.99     6304.52     63.73 o 
   0   5   4     2207.76     2425.80     31.34 o 
   1   5   4       11.50       34.31      4.41 o 
   2   5   4     2885.31     3134.72     27.38 o 
   3   5   4     2477.40     2289.60     23.79 o 
   4   5   4     1941.51     1929.67     32.20 o 
   5   5   4      405.00      391.50     15.61 o 
   6   5   4      112.80      103.04     10.15 o 
   7   5   4      362.93      306.04     16.23 o 
   8   5   4      266.48      254.04     16.01 o 
   9   5   4      226.21      223.99     17.42 o 
  10   5   4      159.98      147.59     15.39 o 
  11   5   4     1006.01     1048.34     45.85 o 
  12   5   4       12.49       33.25     15.10 o 
  13   5   4      290.05      222.56     51.10 o 
 -14   6   4      123.76      128.85     21.92 o 
 -13   6   4       69.52       60.11     13.33 o 
 -12   6   4       29.65       39.01     10.08 o 
 -11   6   4       48.79       43.82     10.32 o 
 -10   6   4      781.27      759.69     28.27 o 
  -9   6   4      235.93      259.97     16.16 o 
  -8   6   4     1295.32     1342.81     33.40 o 
  -7   6   4     1937.48     1990.37     37.07 o 
  -6   6   4     7745.81     7775.14     75.00 o 
  -5   6   4        0.71        9.25      3.75 o 
  -4   6   4     4691.50     4678.45     70.28 o 
  -3   6   4     3102.64     3026.03     38.40 o 
  -2   6   4     9241.54     9411.85    134.84 o 
  -1   6   4      575.25      640.00     14.32 o 
   0   6   4     2974.51     2869.82     30.29 o 
   1   6   4     2831.77     2951.58     34.42 o 
   2   6   4     8594.57     8524.98     58.91 o 
   3   6   4       41.16       55.13      4.67 o 
   4   6   4      869.07      719.41     14.73 o 
   5   6   4       39.03       55.61      4.98 o 
   6   6   4     1275.78     1259.04     30.31 o 
   7   6   4        1.05        8.13      6.05 o 
   8   6   4      961.37      927.95     29.92 o 
   9   6   4       58.71       56.32     14.64 o 
  10   6   4      247.50      237.37     22.31 o 
  11   6   4      180.96      219.02     22.17 o 
  12   6   4      204.03      168.18     19.83 o 
 -14   7   4      163.11      157.02     31.54 o 
 -13   7   4      132.83      147.28     20.37 o 
 -12   7   4      349.98      333.88     24.45 o 
 -11   7   4       52.87       39.46     10.28 o 
 -10   7   4      153.28      161.06     13.64 o 
  -9   7   4     1334.00     1355.44     36.54 o 
  -8   7   4      134.16      135.88     11.58 o 
  -7   7   4     2277.12     2277.15     41.96 o 
  -6   7   4     1270.95     1320.63     32.33 o 
  -5   7   4     4353.38     4205.98     56.05 o 
  -4   7   4       61.59       53.92      6.27 o 
  -3   7   4     4107.77     3944.64     41.13 o 
  -2   7   4      969.76     1281.19     24.98 o 
  -1   7   4    11441.43    11954.22    161.56 o 
   0   7   4       26.15       31.06      6.04 o 
   1   7   4     6530.27     6385.41     68.13 o 
   2   7   4     2521.39     2521.58     33.78 o 
   3   7   4     5267.09     5374.43     84.96 o 
   4   7   4       10.83       19.10      3.20 o 
   5   7   4     2014.04     1972.46     27.21 o 
   6   7   4     1949.20     1898.25     39.55 o 
   7   7   4     2419.31     2315.03     64.18 o 
   8   7   4        0.06        3.61      6.97 o 
   9   7   4       51.35       44.62      9.06 o 
  10   7   4      536.06      596.53     30.09 o 
  11   7   4       69.81       61.71     13.40 o 
  12   7   4       17.22       11.09      9.17 o 
 -14   8   4      291.05      329.26     43.90 o 
 -13   8   4       11.38        2.51     12.08 o 
 -12   8   4      420.58      413.27     31.65 o 
 -11   8   4      145.88      145.59     19.75 o 
 -10   8   4        1.02       -1.71      7.66 o 
  -9   8   4        0.18       -0.24      5.23 o 
  -8   8   4     2118.06     2121.76     47.82 o 
  -7   8   4      691.13      654.30     25.35 o 
  -6   8   4     1154.54     1154.79     31.36 o 
  -5   8   4       25.51       43.01      7.93 o 
  -4   8   4      848.59      753.69     28.19 o 
  -3   8   4      932.21      902.78     23.54 o 
  -2   8   4     8894.04     9224.39     84.17 o 
  -1   8   4      475.62      436.25     15.63 o 
   0   8   4     6029.25     5921.93     85.43 o 
   1   8   4      746.00      674.72     25.51 o 
   2   8   4     5364.74     5405.94     55.34 o 
   3   8   4     1976.69     1955.33     37.96 o 
   4   8   4     2178.92     2079.82     27.74 o 
   5   8   4      904.12      928.10     23.81 o 
   6   8   4     1616.91     1538.10     37.57 o 
   7   8   4      870.53      836.63     39.89 o 
   8   8   4      268.06      258.31     20.18 o 
   9   8   4      479.87      525.43     27.27 o 
  10   8   4       82.60       99.07     13.82 o 
  11   8   4      170.61      111.22     15.88 o 
  12   8   4       19.35       27.94     18.36 o 
 -14   9   4      164.38      139.78     42.58 o 
 -13   9   4      729.46      703.44     51.13 o 
 -12   9   4       32.61       15.23     11.61 o 
 -11   9   4      156.25      135.80     15.85 o 
 -10   9   4        1.26        9.56      7.48 o 
  -9   9   4     1060.12     1025.73     35.96 o 
  -8   9   4        6.31        9.80      6.67 o 
  -7   9   4     2049.84     2000.17     62.35 o 
  -6   9   4      854.12      858.66     28.46 o 
  -5   9   4      701.05      729.91     29.94 o 
  -4   9   4       30.27       36.16      6.99 o 
  -3   9   4     2942.14     2954.63     45.00 o 
  -2   9   4     5161.91     5115.85     68.68 o 
  -1   9   4     2617.16     2664.44     48.22 o 
   0   9   4       39.18       39.71      9.31 o 
   1   9   4     2451.81     2435.43     43.58 o 
   2   9   4     6703.40     6545.98     61.38 o 
   3   9   4      393.95      401.78     16.08 o 
   4   9   4      139.63      147.39     12.64 o 
   5   9   4     1371.99     1364.79     31.89 o 
   6   9   4     1681.22     1684.62     37.60 o 
   7   9   4     1766.96     1652.71     49.96 o 
   8   9   4      376.26      347.32     27.85 o 
   9   9   4      212.18      235.85     21.42 o 
  10   9   4      820.28      766.86     35.16 o 
  11   9   4      269.18      255.11     24.47 o 
  12   9   4       14.79       11.34     28.09 o 
 -14  10   4      529.75      523.02     79.95 o 
 -13  10   4        2.26       -2.95     15.63 o 
 -12  10   4      765.36      765.00     49.38 o 
 -11  10   4       61.30       69.32     14.14 o 
 -10  10   4     2050.31     2117.14     74.17 o 
  -9  10   4      203.89      214.43     20.16 o 
  -8  10   4     1136.53     1195.96     38.08 o 
  -7  10   4     1086.95     1037.36     33.80 o 
  -6  10   4     1062.73     1075.34     33.01 o 
  -5  10   4      313.59      347.85     14.03 o 
  -4  10   4      776.71      773.99     20.30 o 
  -3  10   4     1628.65     1564.73     34.62 o 
  -2  10   4       22.98       52.35      9.11 o 
  -1  10   4      997.13      952.60     27.88 o 
   0  10   4      103.30      117.23     11.10 o 
   1  10   4     1027.69     1037.45     30.20 o 
   2  10   4      119.06      129.14      9.74 o 
   3  10   4     1477.93     1396.42     42.54 o 
   4  10   4     1149.70     1212.25     29.33 o 
   5  10   4      922.97      929.18     24.97 o 
   6  10   4      759.75      774.23     26.63 o 
   7  10   4      634.04      641.48     32.30 o 
   8  10   4     1010.56      973.75     46.99 o 
   9  10   4      231.91      231.49     21.13 o 
  10  10   4     1549.63     1747.01     53.17 o 
  11  10   4      222.43      266.81     25.46 o 
  12  10   4      454.71      426.30     67.71 o 
 -13  11   4     1479.50     1490.02     93.39 o 
 -12  11   4      292.43      315.14     71.19 o 
 -11  11   4     1803.07     1886.61    100.60 o 
 -10  11   4      840.32      882.36     42.97 o 
  -9  11   4     1910.39     1852.53     59.94 o 
  -8  11   4      779.41      747.79     31.22 o 
  -7  11   4      561.91      574.15     26.32 o 
  -6  11   4     3507.73     3381.74     69.25 o 
  -5  11   4     1321.84     1342.50     42.10 o 
  -4  11   4      502.22      500.36     17.89 o 
  -3  11   4       35.51       35.35      7.50 o 
  -2  11   4      834.66      814.99     30.06 o 
  -1  11   4       30.49       24.24      6.78 o 
   0  11   4      539.19      534.67     28.48 o 
   1  11   4      219.60      262.94     15.25 o 
   2  11   4     1981.38     1945.62     39.62 o 
   3  11   4      294.24      271.41     15.88 o 
   4  11   4        8.36        8.58      5.59 o 
   5  11   4     1084.15     1075.55     32.34 o 
   6  11   4      154.35      153.17     12.91 o 
   7  11   4      544.23      528.13     30.01 o 
   8  11   4      377.64      378.79     30.42 o 
   9  11   4     1223.91     1288.87     57.24 o 
  10  11   4      475.13      572.49     35.13 o 
  11  11   4      515.72      561.98     57.21 o 
  12  11   4       15.40      -24.85     24.85 o 
 -13  12   4      349.78      339.49     64.34 o 
 -12  12   4     1106.52     1190.22     83.18 o 
 -11  12   4       44.57       12.77     11.33 o 
 -10  12   4      259.07      337.97     28.23 o 
  -9  12   4     1235.85     1263.07     50.73 o 
  -8  12   4     3048.56     3086.82     64.80 o 
  -7  12   4     3064.31     3030.32     62.03 o 
  -6  12   4     1126.54     1144.13     42.18 o 
  -5  12   4     1275.45     1277.03     39.14 o 
  -4  12   4     2154.21     2124.77     38.74 o 
  -3  12   4      497.42      548.68     20.20 o 
  -2  12   4     1379.22     1359.19     40.53 o 
  -1  12   4      351.71      377.16     19.73 o 
   0  12   4     2417.87     2451.07     51.72 o 
   1  12   4     2019.01     2014.01     42.69 o 
   2  12   4     1583.08     1585.70     41.64 o 
   3  12   4      598.88      557.40     23.13 o 
   4  12   4     1540.06     1517.35     38.12 o 
   5  12   4       43.76       23.47      8.01 o 
   6  12   4      958.82     1003.57     34.52 o 
   7  12   4       13.08        8.05      7.42 o 
   8  12   4      435.78      491.18     34.72 o 
   9  12   4       38.22       22.60     12.44 o 
  10  12   4      394.51      418.60     35.01 o 
  11  12   4       73.61       18.25     20.21 o 
 -12  13   4       62.80       22.89     58.08 o 
 -11  13   4       31.54       -0.16     11.21 o 
 -10  13   4      372.53      314.55     32.41 o 
  -9  13   4      472.18      490.96     32.54 o 
  -8  13   4      493.73      465.98     30.57 o 
  -7  13   4     3094.71     3171.82    111.97 o 
  -6  13   4      222.75      241.05     20.65 o 
  -5  13   4     1050.48     1058.48     37.34 o 
  -4  13   4      504.26      501.31     29.07 o 
  -3  13   4     3681.77     3625.76     53.69 o 
  -2  13   4      167.53      150.43     16.86 o 
  -1  13   4     4335.45     4466.59     81.15 o 
   0  13   4        1.65        8.38      6.96 o 
   1  13   4     5423.93     5240.77     71.71 o 
   2  13   4      977.32      969.68     34.42 o 
   3  13   4      834.67      909.29     32.95 o 
   4  13   4      271.03      234.17     19.97 o 
   5  13   4     1701.26     1752.24     49.97 o 
   6  13   4        3.36        4.80      6.74 o 
   7  13   4      320.22      320.32     28.05 o 
   8  13   4       28.79       -1.93     11.05 o 
   9  13   4      284.29      309.97     29.28 o 
  10  13   4       68.27       64.75     19.44 o 
 -12  14   4      125.29      258.35     59.42 o 
 -11  14   4       89.25       72.97     16.37 o 
 -10  14   4        0.65       -8.84     12.74 o 
  -9  14   4      221.37      227.50     39.73 o 
  -8  14   4      654.17      653.42     37.28 o 
  -7  14   4      651.01      621.44     30.32 o 
  -6  14   4      976.99     1006.29     38.71 o 
  -5  14   4       93.67      109.80     13.72 o 
  -4  14   4     3271.24     3304.34     99.77 o 
  -3  14   4      622.68      633.49     25.75 o 
  -2  14   4     1698.52     1698.06     49.23 o 
  -1  14   4      916.67      904.59     32.28 o 
   0  14   4     2694.03     2737.32     54.72 o 
   1  14   4       31.73       43.06      7.96 o 
   2  14   4     5392.14     5527.73     84.28 o 
   3  14   4      527.50      549.97     26.82 o 
   4  14   4      685.48      774.75     37.42 o 
   5  14   4      521.41      485.90     27.51 o 
   6  14   4      794.78      783.50     35.50 o 
   7  14   4      237.42      288.23     33.79 o 
   8  14   4      186.71      229.74     29.87 o 
   9  14   4       55.24       50.97     24.15 o 
 -11  15   4      207.51      246.71     53.60 o 
 -10  15   4       66.51       32.75     14.13 o 
  -9  15   4      349.61      365.07     35.74 o 
  -8  15   4        0.33        8.40      8.75 o 
  -7  15   4     1189.85     1198.07     60.02 o 
  -6  15   4      411.24      368.97     24.68 o 
  -5  15   4     1262.36     1312.26     51.47 o 
  -4  15   4      277.73      279.24     24.47 o 
  -3  15   4     2825.28     2914.58     77.53 o 
  -2  15   4      283.97      241.85     20.12 o 
  -1  15   4      814.52      787.63     31.43 o 
   0  15   4      523.22      554.40     25.85 o 
   1  15   4     3029.71     3130.20     60.29 o 
   2  15   4      642.71      692.99     31.47 o 
   3  15   4     2835.27     2887.81     63.19 o 
   4  15   4     1009.80     1032.51     44.30 o 
   5  15   4     1471.92     1507.70     49.14 o 
   6  15   4      360.16      415.99     38.44 o 
   7  15   4      457.61      443.53     34.66 o 
   8  15   4      680.89      708.63     51.80 o 
   9  15   4      651.43      740.69     94.61 o 
 -11  16   4       69.62       23.58     28.01 o 
 -10  16   4      921.67      891.35     68.97 o 
  -9  16   4        0.39        2.46     12.20 o 
  -8  16   4      803.07      747.01     50.30 o 
  -7  16   4       20.69        7.52     13.26 o 
  -6  16   4     1291.82     1208.93     63.31 o 
  -5  16   4      142.07      137.96     19.89 o 
  -4  16   4     1974.27     1892.34     62.98 o 
  -3  16   4        0.22        3.95      8.62 o 
  -2  16   4      259.77      257.59     22.09 o 
  -1  16   4      626.95      643.44     27.28 o 
   0  16   4     1535.10     1415.98     42.82 o 
   1  16   4      550.83      574.46     30.15 o 
   2  16   4      732.41      752.71     33.84 o 
   3  16   4     1247.03     1284.72     58.34 o 
   4  16   4     1269.52     1257.50     50.25 o 
   5  16   4      519.49      633.40     76.84 o 
   6  16   4      820.28      888.51     56.14 o 
   7  16   4      716.13      822.18     47.84 o 
   8  16   4      643.67      614.44     50.02 o 
 -10  17   4      128.42      178.80     48.54 o 
  -9  17   4     1288.62     1401.10    125.85 o 
  -8  17   4        3.92       34.57     11.76 o 
  -7  17   4     1365.18     1394.41     71.54 o 
  -6  17   4      144.81      132.36     23.95 o 
  -5  17   4      364.41      370.27     29.53 o 
  -4  17   4      242.20      280.57     31.26 o 
  -3  17   4      282.56      309.74     26.76 o 
  -2  17   4      120.65      105.15     12.57 o 
  -1  17   4      301.05      295.67     19.54 o 
   0  17   4      368.91      399.37     30.10 o 
   1  17   4      234.59      217.83     19.46 o 
   2  17   4     1112.21     1146.10     43.01 o 
   3  17   4       20.23       15.90      8.03 o 
   4  17   4      658.71      710.28     46.87 o 
   5  17   4      943.25     1109.72     98.45 o 
   6  17   4      271.25      323.41     42.94 o 
   7  17   4      249.77      255.81     28.45 o 
  -9  18   4     1182.79     1129.63    116.63 o 
  -8  18   4      925.53     1047.19    111.16 o 
  -7  18   4      193.97      180.06     28.58 o 
  -6  18   4      413.54      437.46     40.66 o 
  -5  18   4      402.81      419.52     39.03 o 
  -4  18   4      569.62      594.90     46.14 o 
  -3  18   4      601.42      608.59     38.72 o 
  -2  18   4      130.26      133.22     15.03 o 
  -1  18   4       96.89       96.64     11.76 o 
   0  18   4      272.69      261.43     22.23 o 
   1  18   4      170.74      173.51     17.97 o 
   2  18   4      308.14      284.01     23.72 o 
   3  18   4        0.10      -11.23     11.23 o 
   4  18   4      249.69      195.89     34.02 o 
   5  18   4       33.87       12.64     15.81 o 
   6  18   4      815.50      968.12     74.85 o 
  -7  19   4      221.97      217.73     51.29 o 
  -6  19   4      382.39      383.81     41.96 o 
  -5  19   4      716.20      740.69     53.88 o 
  -4  19   4      688.67      685.44     50.63 o 
  -3  19   4      758.90      772.28     40.50 o 
  -2  19   4       68.11       53.82     10.86 o 
  -1  19   4      884.59      916.21     36.33 o 
   0  19   4       79.00       57.09     11.29 o 
   1  19   4      843.01      923.17     41.82 o 
   2  19   4      182.49      132.84     19.46 o 
   3  19   4      825.91      793.52     67.26 o 
   4  19   4        5.57      -17.35     17.35 o 
   5  19   4      563.97      554.39     55.28 o 
  -5  20   4      224.73      134.71     44.19 o 
  -4  20   4     1535.15     1519.13     66.58 o 
  -3  20   4       56.33       50.76     18.23 o 
  -2  20   4     1955.37     2094.98     61.17 o 
  -1  20   4      564.28      572.31     32.57 o 
   0  20   4     1033.61      960.08     41.25 o 
   1  20   4        0.67       16.27      9.46 o 
   2  20   4     2096.94     2154.53    136.72 o 
   3  20   4        4.63       18.14     21.82 o 
  -4  21   4       32.65       73.85     36.20 o 
  -3  21   4     1706.22     1795.08     72.43 o 
  -2  21   4       35.26       19.37     20.27 o 
  -1  21   4     1651.31     1641.50     66.66 o 
   0  21   4      137.73      120.08     22.53 o 
   1  21   4     1613.21     1509.98    125.98 o 
  -2  22   4      790.53      866.79     99.43 o 
  -1  22   4        1.20       33.50     13.64 o 
   0  22   4     1173.98     1222.46     81.61 o 
 -15   0   5      491.28      518.47     73.83 o 
 -13   0   5      528.00      534.29     39.01 o 
 -11   0   5     3891.78     3668.11     78.31 o 
  -9   0   5     2872.08     2852.80     70.63 o 
  -7   0   5     1835.83     1759.37     40.51 o 
  -5   0   5    22029.97    21965.44    103.37 o 
  -3   0   5    11991.48    11943.07    123.72 o 
  -1   0   5    18525.87    18862.97     89.53 o 
   1   0   5     9844.98     9695.27     89.78 o 
   3   0   5    19973.20    19826.88    190.13 o 
   5   0   5     9544.43     9293.37    129.63 o 
   7   0   5      207.53      200.33     21.12 o 
   9   0   5     1778.75     1676.93    120.99 o 
  11   0   5     1567.13     1578.03     73.78 o 
 -15   1   5        2.99       72.36    101.30 o 
 -14   1   5      950.85     1039.16     51.35 o 
 -13   1   5        1.01        2.11      8.16 o 
 -12   1   5     1281.83     1235.46     36.67 o 
 -11   1   5       39.94       24.92      7.52 o 
 -10   1   5     2807.59     2785.22     48.86 o 
  -9   1   5      600.10      549.45     22.27 o 
  -8   1   5     1449.02     1377.47     33.04 o 
  -7   1   5      334.16      347.11     12.64 o 
  -6   1   5    10627.05    10264.18     77.23 o 
  -5   1   5     1206.06     1244.44     14.24 o 
  -4   1   5    10000.04     9711.92     69.02 o 
  -3   1   5       48.86       60.70      3.01 o 
  -2   1   5    18581.75    18382.41    142.97 o 
  -1   1   5      121.34      145.72      5.14 o 
   0   1   5    10202.04    10314.44     67.81 o 
   1   1   5     1282.03     1477.93     15.29 o 
   2   1   5     9798.13     9519.75     60.81 o 
   3   1   5      126.61      123.58      5.45 o 
   4   1   5     5331.19     5055.22     82.79 o 
   5   1   5      443.50      436.95     17.93 o 
   6   1   5     6493.22     6363.21     69.35 o 
   7   1   5      999.78      917.37     30.57 o 
   8   1   5     1232.62     1233.32     41.17 o 
   9   1   5      764.44      730.16     36.98 o 
  10   1   5      715.28      678.40     31.78 o 
  11   1   5       65.12       69.43     13.34 o 
  12   1   5      562.61      590.00     37.04 o 
 -15   2   5     1030.29      970.44     71.46 o 
 -14   2   5        0.72       16.60     12.22 o 
 -13   2   5     1548.04     1635.69     48.55 o 
 -12   2   5        4.10       -3.51      7.38 o 
 -11   2   5     2210.07     2218.15     45.00 o 
 -10   2   5      677.43      650.64     30.99 o 
  -9   2   5     3339.20     3245.45     53.97 o 
  -8   2   5      344.26      305.69     14.73 o 
  -7   2   5     3478.47     3183.73     44.93 o 
  -6   2   5     1055.14     1045.93     18.67 o 
  -5   2   5    10031.64    10257.87     77.62 o 
  -4   2   5      524.96      516.01      9.22 o 
  -3   2   5    13084.43    13748.41    112.77 o 
  -2   2   5      157.97      219.93      8.07 o 
  -1   2   5    18199.06    18625.86    184.00 o 
   0   2   5      131.34      151.60      4.77 o 
   1   2   5      314.45      250.51      6.99 o 
   2   2   5     1784.11     1999.59     22.80 o 
   3   2   5     9299.74     9156.42    121.24 o 
   4   2   5      394.81      404.98     11.68 o 
   5   2   5     1802.54     1650.66     37.00 o 
   6   2   5     3088.83     2875.66     51.16 o 
   7   2   5     5540.35     5339.11     74.20 o 
   8   2   5       12.20       20.01      7.51 o 
   9   2   5      898.77      937.29     35.28 o 
  10   2   5       72.40       67.50     11.05 o 
  11   2   5     1441.59     1602.77     56.75 o 
  12   2   5       28.69       53.18     18.95 o 
 -15   3   5       97.57      108.63     38.32 o 
 -14   3   5     2833.68     3100.62     88.59 o 
 -13   3   5       95.76      110.02     16.70 o 
 -12   3   5     1859.02     1970.37     49.48 o 
 -11   3   5       62.23       66.85     10.20 o 
 -10   3   5     4084.45     4120.01     57.74 o 
  -9   3   5        0.54       -2.15      5.30 o 
  -8   3   5     4826.86     4570.11     66.61 o 
  -7   3   5      411.08      379.41     10.56 o 
  -6   3   5     5788.14     5711.46     52.99 o 
  -5   3   5       24.83       16.40      3.43 o 
  -4   3   5      652.53      658.91     15.53 o 
  -3   3   5     2672.05     2851.55     25.52 o 
  -2   3   5     9215.72     9212.64    132.51 o 
  -1   3   5       86.36       83.37      4.91 o 
   0   3   5     7583.30     7887.81     73.90 o 
   1   3   5     1048.59     1069.00     13.44 o 
   2   3   5     7852.05     8185.75     59.26 o 
   3   3   5        1.83       16.33      3.55 o 
   4   3   5     1117.43     1116.26     24.28 o 
   5   3   5      735.34      752.05     19.07 o 
   6   3   5     4861.92     4807.32     48.99 o 
   7   3   5        0.18       24.45      7.88 o 
   8   3   5     1838.66     1808.01     46.38 o 
   9   3   5       16.29       19.44      7.18 o 
  10   3   5     1584.47     1626.91     48.86 o 
  11   3   5       87.33      108.62     20.84 o 
  12   3   5     1304.02     1362.42     55.36 o 
 -15   4   5      819.38      742.66     91.57 o 
 -14   4   5        0.02        2.80      9.91 o 
 -13   4   5     1255.00     1360.43     55.25 o 
 -12   4   5      224.49      209.61     20.62 o 
 -11   4   5     5005.18     4964.89     83.55 o 
 -10   4   5      672.82      692.57     24.28 o 
  -9   4   5     1300.27     1216.63     32.12 o 
  -8   4   5     1411.22     1375.87     24.81 o 
  -7   4   5     1804.25     1716.67     25.21 o 
  -6   4   5      789.20      793.41     16.26 o 
  -5   4   5     3303.29     3081.05     30.02 o 
  -4   4   5      231.54      290.38      8.99 o 
  -3   4   5     1439.69     1321.84     16.47 o 
  -2   4   5     9137.14     9694.54     73.50 o 
  -1   4   5     2280.36     2244.25     27.59 o 
   0   4   5       63.07       86.05      5.25 o 
   1   4   5      342.53      294.37      8.04 o 
   2   4   5     1552.57     1830.34     22.48 o 
   3   4   5     3125.34     3129.00     33.09 o 
   4   4   5      150.89      136.80      7.68 o 
   5   4   5     1280.12     1318.48     27.40 o 
   6   4   5       26.56       16.97      4.42 o 
   7   4   5     2672.24     2451.15     51.25 o 
   8   4   5        0.08        9.15      8.05 o 
   9   4   5     1779.39     1782.77     51.75 o 
  10   4   5       41.34       39.98     10.01 o 
  11   4   5     2059.70     2092.46     58.15 o 
  12   4   5       16.19       29.99     18.40 o 
 -14   5   5      838.47      817.32     53.31 o 
 -13   5   5        0.03       -0.03      9.57 o 
 -12   5   5     1372.00     1378.62     42.25 o 
 -11   5   5      751.24      832.69     31.66 o 
 -10   5   5     2731.64     2742.80     54.03 o 
  -9   5   5      295.78      315.57     16.82 o 
  -8   5   5     1422.39     1449.84     34.60 o 
  -7   5   5     4537.19     4377.30     52.74 o 
  -6   5   5     2557.77     2459.94     52.19 o 
  -5   5   5      129.48      127.04      8.53 o 
  -4   5   5     2782.04     2540.23     22.23 o 
  -3   5   5     1146.36     1107.17     17.64 o 
  -2   5   5     7375.48     7267.64     54.24 o 
  -1   5   5      372.69      416.17     14.61 o 
   0   5   5     1911.81     1737.04     26.26 o 
   1   5   5      159.30      152.50      6.94 o 
   2   5   5      311.45      184.02      9.41 o 
   3   5   5      507.58      520.21     15.15 o 
   4   5   5     2603.74     2527.23     38.57 o 
   5   5   5      305.02      305.03     11.62 o 
   6   5   5     3372.11     3283.95     50.62 o 
   7   5   5        2.29       16.23      7.07 o 
   8   5   5     1771.37     1688.34     45.52 o 
   9   5   5       11.87       17.98      7.59 o 
  10   5   5     1750.26     1752.47     78.80 o 
  11   5   5       10.32       25.98     11.63 o 
  12   5   5      329.81      340.88     32.59 o 
 -14   6   5        8.61        4.96     14.52 o 
 -13   6   5      626.26      722.37     41.30 o 
 -12   6   5        0.42        5.45      7.98 o 
 -11   6   5     1995.84     2017.03     49.17 o 
 -10   6   5        0.18       17.90      6.94 o 
  -9   6   5     4236.73     4305.93     71.06 o 
  -8   6   5      240.08      258.83     14.65 o 
  -7   6   5     1952.32     1873.12     38.09 o 
  -6   6   5     1478.53     1527.82     31.71 o 
  -5   6   5    10420.53    10348.04     70.80 o 
  -4   6   5       39.76       47.87      3.63 o 
  -3   6   5     5281.63     5043.67     40.26 o 
  -2   6   5      682.18      710.40     12.16 o 
  -1   6   5    13412.28    13234.79    196.20 o 
   0   6   5        2.94        1.98      2.73 o 
   1   6   5     9860.70     9709.51     92.72 o 
   2   6   5     1763.25     1714.05     92.83 o 
   3   6   5     7655.62     7305.05     52.80 o 
   4   6   5        0.17        9.34      5.02 o 
   5   6   5     4422.34     4248.43     56.18 o 
   6   6   5       10.95       14.40      5.95 o 
   7   6   5     2116.79     2132.96     49.06 o 
   8   6   5       13.20       17.03      7.81 o 
   9   6   5     1178.21     1155.00     40.13 o 
  10   6   5       48.67       38.53      9.89 o 
  11   6   5      501.48      502.94     33.43 o 
  12   6   5       47.93       92.05     36.78 o 
 -14   7   5      602.33      570.61     46.43 o 
 -13   7   5       29.50        8.12     10.31 o 
 -12   7   5      574.94      557.97     31.03 o 
 -11   7   5      154.08      131.64     13.42 o 
 -10   7   5      644.22      641.71     30.08 o 
  -9   7   5       21.79       19.63      5.73 o 
  -8   7   5     4645.89     4495.26     71.07 o 
  -7   7   5       52.46       50.25      7.61 o 
  -6   7   5     5348.11     5204.02     96.59 o 
  -5   7   5       23.88       45.45      4.99 o 
  -4   7   5     7300.55     6987.62     54.83 o 
  -3   7   5      382.06      373.76     10.83 o 
  -2   7   5    12593.21    12231.45     95.67 o 
  -1   7   5      959.92     1092.19     20.99 o 
   0   7   5    20025.12    20181.83    162.15 o 
   1   7   5     6242.46     6176.24     65.59 o 
   2   7   5     9625.60     9529.89     75.11 o 
   3   7   5        3.67       42.46      4.50 o 
   4   7   5     5560.87     5190.58     62.85 o 
   5   7   5      649.77      673.52     25.58 o 
   6   7   5     2928.55     2729.12     58.83 o 
   7   7   5       41.01       65.08     11.28 o 
   8   7   5     1170.53     1123.18     38.10 o 
   9   7   5      155.59      136.17     14.18 o 
  10   7   5      201.84      201.05     18.42 o 
  11   7   5       44.48       33.75     11.25 o 
  12   7   5      105.88       48.04     26.11 o 
 -14   8   5       81.89       70.08     26.37 o 
 -13   8   5      867.08      844.67     54.81 o 
 -12   8   5        0.77        7.84     10.05 o 
 -11   8   5      522.29      550.56     29.96 o 
 -10   8   5        0.56       13.28      7.04 o 
  -9   8   5      592.96      583.41     30.93 o 
  -8   8   5      600.96      608.94     25.07 o 
  -7   8   5     3195.05     3140.11     60.72 o 
  -6   8   5      457.16      467.89     19.62 o 
  -5   8   5     8212.49     8022.68     84.04 o 
  -4   8   5       45.24       53.67      3.62 o 
  -3   8   5    14924.57    14353.53    124.73 o 
  -2   8   5      290.58      307.94     14.56 o 
  -1   8   5     6048.14     5775.39     59.38 o 
   0   8   5      212.77      210.35     11.06 o 
   1   8   5     7000.40     7016.55     76.37 o 
   2   8   5     1107.99     1122.69     24.94 o 
   3   8   5     2609.85     2509.25     28.69 o 
   4   8   5       90.43       97.86      7.50 o 
   5   8   5     2974.35     2702.47     45.23 o 
   6   8   5     1235.23     1168.54     40.02 o 
   7   8   5      977.45      963.64     38.19 o 
   8   8   5      107.39       99.48     11.94 o 
   9   8   5      935.13      927.24     36.87 o 
  10   8   5      414.10      471.86     27.63 o 
  11   8   5      231.09      295.40     25.92 o 
  12   8   5        6.74      -34.83     34.83 o 
 -14   9   5      625.26      619.19     61.00 o 
 -13   9   5       14.62       13.87     14.78 o 
 -12   9   5     1768.66     1884.75     77.02 o 
 -11   9   5      152.36      143.62     17.82 o 
 -10   9   5     1006.20      972.59     42.94 o 
  -9   9   5      177.44      174.67     23.45 o 
  -8   9   5     2170.92     2251.59     49.02 o 
  -7   9   5     1346.46     1356.99     36.28 o 
  -6   9   5     2680.74     2683.32     48.15 o 
  -5   9   5      654.43      648.90     24.23 o 
  -4   9   5     6291.25     6088.02     57.18 o 
  -3   9   5      127.70      103.02     10.31 o 
  -2   9   5      658.88      643.18     22.24 o 
  -1   9   5       16.98       26.87      5.76 o 
   0   9   5     5231.34     5285.62     57.33 o 
   1   9   5       49.08       52.50      7.00 o 
   2   9   5     1845.11     1768.46     38.56 o 
   3   9   5      283.79      285.40     13.79 o 
   4   9   5     1712.45     1713.05     30.21 o 
   5   9   5     1260.12     1225.77     33.46 o 
   6   9   5     1306.28     1265.31     38.39 o 
   7   9   5      667.03      667.30     32.63 o 
   8   9   5      947.54      930.75     35.82 o 
   9   9   5      192.10      192.52     17.71 o 
  10   9   5     1089.53     1179.02     44.25 o 
  11   9   5        0.48       29.52     12.16 o 
  12   9   5      464.40      415.60     68.69 o 
 -13  10   5     1608.65     1683.44     97.42 o 
 -12  10   5       56.53       75.58     17.71 o 
 -11  10   5     2043.01     2096.48     79.58 o 
 -10  10   5       25.69       31.43      9.68 o 
  -9  10   5     1680.01     1714.52     55.11 o 
  -8  10   5       82.91       58.61     11.37 o 
  -7  10   5     1048.34     1067.22     33.35 o 
  -6  10   5      101.32       97.08     10.68 o 
  -5  10   5      258.89      270.99     16.75 o 
  -4  10   5      188.52      196.82      9.95 o 
  -3  10   5      438.84      513.46     27.33 o 
  -2  10   5     3192.28     3195.48     59.12 o 
  -1  10   5        3.96       11.81      5.66 o 
   0  10   5      201.02      167.45     12.70 o 
   1  10   5      192.42      221.47     13.48 o 
   2  10   5      713.45      780.85     24.30 o 
   3  10   5     2784.84     2826.35     56.67 o 
   4  10   5      158.02      142.49      9.55 o 
   5  10   5      843.74      832.84     28.59 o 
   6  10   5      456.73      431.36     23.08 o 
   7  10   5      896.41      864.45     38.14 o 
   8  10   5      212.24      195.45     25.70 o 
   9  10   5     1580.01     1628.28     50.27 o 
  10  10   5      185.37      175.56     18.54 o 
  11  10   5      966.19     1126.90     77.79 o 
 -13  11   5        0.11        6.21     18.20 o 
 -12  11   5     1720.12     1573.14     73.22 o 
 -11  11   5      358.86      401.19     36.89 o 
 -10  11   5      854.82      879.95     51.12 o 
  -9  11   5      271.94      270.36     22.95 o 
  -8  11   5      801.45      843.65     39.85 o 
  -7  11   5        2.76       11.64      7.73 o 
  -6  11   5      842.58      863.40     31.62 o 
  -5  11   5      391.50      365.19     20.12 o 
  -4  11   5      658.07      677.90     32.90 o 
  -3  11   5     1372.78     1447.57     47.28 o 
  -2  11   5       25.39       27.86      7.94 o 
  -1  11   5      123.02      123.58     11.34 o 
   0  11   5      815.36      831.96     27.20 o 
   1  11   5      598.73      615.53     24.98 o 
   2  11   5       25.42       27.89      6.18 o 
   3  11   5       82.13       78.56      8.86 o 
   4  11   5     1179.89     1231.58     40.23 o 
   5  11   5       11.45       12.32      5.26 o 
   6  11   5     1488.73     1473.12     43.39 o 
   7  11   5       69.85       60.92     11.14 o 
   8  11   5     1693.82     1780.82     87.47 o 
   9  11   5        8.81       14.13     10.08 o 
  10  11   5      894.09      930.68     45.61 o 
 -13  12   5      574.40      706.89     91.45 o 
 -12  12   5       81.78      105.25     27.85 o 
 -11  12   5      595.94      581.21     44.63 o 
 -10  12   5      698.34      729.58     47.81 o 
  -9  12   5      992.31     1039.76     55.02 o 
  -8  12   5      958.34      974.85     42.07 o 
  -7  12   5     1664.86     1707.67     48.53 o 
  -6  12   5     1019.83     1025.57     37.36 o 
  -5  12   5     2597.91     2523.98     54.42 o 
  -4  12   5      826.70      863.05     36.37 o 
  -3  12   5     2214.93     2191.00     60.57 o 
  -2  12   5      199.98      194.54     16.45 o 
  -1  12   5     1662.99     1651.87     40.55 o 
   0  12   5        3.13        9.94      6.41 o 
   1  12   5     3541.03     3542.68     57.42 o 
   2  12   5      277.09      257.47     18.56 o 
   3  12   5      323.71      313.34     18.97 o 
   4  12   5      201.13      199.71     17.14 o 
   5  12   5     1866.31     1806.48     58.31 o 
   6  12   5        2.43       10.43      7.13 o 
   7  12   5      364.89      352.31     25.45 o 
   8  12   5       77.14       60.70     18.79 o 
   9  12   5     1208.39     1244.89     51.34 o 
  10  12   5        0.08       17.67     18.35 o 
 -12  13   5      496.33      521.10     55.34 o 
 -11  13   5      364.48      343.38     34.94 o 
 -10  13   5        3.67        6.69      9.63 o 
  -9  13   5      582.03      638.89     44.35 o 
  -8  13   5     2376.98     2345.11     81.43 o 
  -7  13   5      435.36      435.33     25.56 o 
  -6  13   5     1173.12     1191.39     39.95 o 
  -5  13   5      492.34      486.29     25.27 o 
  -4  13   5     2823.41     2868.08     85.19 o 
  -3  13   5      876.60      819.89     38.85 o 
  -2  13   5     1284.17     1307.19     42.87 o 
  -1  13   5      930.71      944.28     32.04 o 
   0  13   5     6618.42     6711.18     83.60 o 
   1  13   5        8.05       17.54      7.24 o 
   2  13   5     3078.66     3159.12     55.84 o 
   3  13   5       91.20       94.86     11.13 o 
   4  13   5      555.45      578.56     29.52 o 
   5  13   5        0.19        1.86      7.56 o 
   6  13   5      154.85      178.60     21.16 o 
   7  13   5       37.71       13.78      8.93 o 
   8  13   5      655.20      647.89     41.56 o 
   9  13   5       10.84       10.75     12.40 o 
 -12  14   5        0.17      -32.92     32.92 o 
 -11  14   5        2.01      -12.37     13.90 o 
 -10  14   5       16.21        3.34     10.91 o 
  -9  14   5      561.29      569.89     68.82 o 
  -8  14   5      364.31      337.09     28.82 o 
  -7  14   5      300.38      283.97     21.44 o 
  -6  14   5        0.02        6.24      9.61 o 
  -5  14   5     1491.39     1477.63     52.35 o 
  -4  14   5        4.62        8.94     11.40 o 
  -3  14   5     2904.40     2948.61     75.89 o 
  -2  14   5     1055.58     1021.33     39.47 o 
  -1  14   5     1703.46     1639.44     43.94 o 
   0  14   5      559.57      586.35     26.16 o 
   1  14   5     4798.77     4793.03     72.52 o 
   2  14   5      111.24      104.90     13.15 o 
   3  14   5      789.62      780.29     38.36 o 
   4  14   5       52.83       34.83      9.75 o 
   5  14   5      638.13      668.66     33.10 o 
   6  14   5      283.72      260.84     26.87 o 
   7  14   5      686.57      751.52     44.41 o 
   8  14   5      113.95      107.48     19.02 o 
   9  14   5      281.48      317.41     61.93 o 
 -11  15   5        0.08       38.61     26.69 o 
 -10  15   5      197.07      176.84     22.05 o 
  -9  15   5        9.98       -2.41      8.63 o 
  -8  15   5     1564.27     1596.81     61.83 o 
  -7  15   5        2.39        4.55     11.92 o 
  -6  15   5      510.48      512.67     47.88 o 
  -5  15   5       32.71       22.29      9.35 o 
  -4  15   5     2880.93     2762.53     89.24 o 
  -3  15   5      143.50      158.59     19.71 o 
  -2  15   5     1431.61     1387.80     47.75 o 
  -1  15   5       75.96       70.63     10.46 o 
   0  15   5     3640.13     3715.59     62.87 o 
   1  15   5       41.26       60.75     11.71 o 
   2  15   5      841.61      827.54     34.71 o 
   3  15   5      659.45      646.79     36.49 o 
   4  15   5     1398.14     1396.88     52.89 o 
   5  15   5      499.45      534.01     33.57 o 
   6  15   5      508.50      466.93     40.30 o 
   7  15   5      487.96      504.34     37.81 o 
   8  15   5      629.26      618.97     43.04 o 
 -11  16   5      655.45      575.65     83.35 o 
 -10  16   5       19.12       13.55     19.61 o 
  -9  16   5      545.27      523.98     45.93 o 
  -8  16   5       18.45       16.05     11.14 o 
  -7  16   5     1618.41     1546.35     73.71 o 
  -6  16   5       32.97       42.87     15.18 o 
  -5  16   5      896.49      946.58     55.41 o 
  -4  16   5       33.88        7.34     10.53 o 
  -3  16   5      279.21      255.47     21.86 o 
  -2  16   5       24.37       10.10      9.84 o 
  -1  16   5      668.29      636.85     27.64 o 
   0  16   5      221.44      209.58     16.24 o 
   1  16   5     1395.15     1363.90     39.15 o 
   2  16   5      331.13      360.15     23.92 o 
   3  16   5      307.53      298.11     25.43 o 
   4  16   5      978.81     1029.34     46.94 o 
   5  16   5      409.61      378.57     35.00 o 
   6  16   5      205.24      224.28     33.96 o 
   7  16   5      317.96      298.17     29.65 o 
   8  16   5      515.57      527.79     78.90 o 
 -10  17   5      169.80      188.98     50.72 o 
  -9  17   5       27.73      -21.75     21.81 o 
  -8  17   5      429.38      459.25     43.35 o 
  -7  17   5        0.24       -0.94     11.34 o 
  -6  17   5      417.72      479.58     42.01 o 
  -5  17   5       14.20        9.52     22.77 o 
  -4  17   5      168.88      183.85     25.15 o 
  -3  17   5       31.54       18.01     10.63 o 
  -2  17   5      149.57      140.42     16.54 o 
  -1  17   5      350.10      354.30     21.52 o 
   0  17   5      153.39      180.64     15.66 o 
   1  17   5      285.05      277.58     20.37 o 
   2  17   5       83.80       61.72     14.53 o 
   3  17   5      173.26      188.47     21.24 o 
   4  17   5      223.41      196.10     23.67 o 
   5  17   5        9.99       18.89     54.40 o 
   6  17   5      294.53      320.11     44.35 o 
   7  17   5       51.88       40.50     29.73 o 
  -8  18   5      136.64      133.61     44.70 o 
  -7  18   5      172.16      172.78     26.97 o 
  -6  18   5      417.59      397.68     46.23 o 
  -5  18   5      234.89      181.39     26.39 o 
  -4  18   5      141.06      155.92     25.15 o 
  -3  18   5        1.80       -8.89     10.31 o 
  -2  18   5        7.53       25.21      8.92 o 
  -1  18   5        3.76        5.84      7.60 o 
   0  18   5      143.83      124.77     13.38 o 
   1  18   5      185.09      179.12     17.27 o 
   2  18   5        3.76       14.26      8.61 o 
   3  18   5      186.44      202.02     24.33 o 
   4  18   5       38.86       16.58     20.20 o 
   5  18   5       54.76       49.17     19.23 o 
  -6  19   5      283.91      286.44     35.37 o 
  -5  19   5      935.10     1081.31     65.02 o 
  -4  19   5      220.94      248.24     29.23 o 
  -3  19   5        0.41       -3.56      9.29 o 
  -2  19   5      144.80      124.83     21.19 o 
  -1  19   5      357.56      360.66     22.99 o 
   0  19   5      152.03      185.29     18.13 o 
   1  19   5       72.22       73.77     13.56 o 
   2  19   5      950.49      932.29     44.74 o 
   3  19   5       16.19        5.72     11.87 o 
   4  19   5        1.22       -7.62     16.52 o 
  -5  20   5      806.83      764.82     93.72 o 
  -4  20   5      264.85      257.66     25.57 o 
  -3  20   5      487.58      508.14     34.51 o 
  -2  20   5       83.66       84.34     15.87 o 
  -1  20   5      708.04      723.72     33.65 o 
   0  20   5      133.60      176.03     18.95 o 
   1  20   5      735.41      712.64     47.55 o 
   2  20   5      160.71      134.81     21.03 o 
   3  20   5      226.64      244.12     60.98 o 
  -3  21   5        1.63      -10.54     15.40 o 
  -2  21   5      551.35      589.54     48.07 o 
  -1  21   5      138.72       81.80     23.87 o 
   0  21   5     1218.11     1173.76     78.94 o 
   1  21   5      101.78      128.52     39.54 o 
   0  22   5        3.97       -9.12     21.08 o 
   1  22   5      684.76      650.98     86.42 o 
 -14   0   6      373.04      351.43     42.10 o 
 -12   0   6     1839.40     1744.72     67.09 o 
 -10   0   6     1606.67     1608.21     57.02 o 
  -8   0   6     2212.42     2151.38     47.99 o 
  -6   0   6     6737.78     6588.27     61.96 o 
  -4   0   6     5510.07     5086.87     57.11 o 
  -2   0   6    14482.35    13392.04     95.79 o 
   0   0   6     7293.33     7082.64     71.57 o 
   2   0   6    15194.24    14841.75    181.74 o 
   4   0   6     9078.55     8947.71     90.26 o 
   6   0   6     2188.05     2205.89     64.97 o 
   8   0   6     1052.35      962.95     48.58 o 
  10   0   6     1097.36     1189.65     61.65 o 
  12   0   6      162.48      291.54     60.60 o 
 -15   1   6      936.79      880.46     94.38 o 
 -14   1   6       27.99       28.33     12.14 o 
 -13   1   6      783.31      800.51     34.10 o 
 -12   1   6      135.28      164.67     15.61 o 
 -11   1   6     2338.30     2335.05     51.55 o 
 -10   1   6      390.68      391.12     17.60 o 
  -9   1   6     1837.00     1897.27     41.44 o 
  -8   1   6     1639.52     1662.32     26.98 o 
  -7   1   6    10182.63    10065.60     62.51 o 
  -6   1   6      787.30      802.16     12.08 o 
  -5   1   6     6388.68     6168.78     33.59 o 
  -4   1   6      170.04      183.27      5.55 o 
  -3   1   6     7916.41     7575.53     57.92 o 
  -2   1   6     1022.18     1112.90     13.25 o 
  -1   1   6     9401.18     9003.63     51.92 o 
   0   1   6      143.00      151.40      6.74 o 
   1   1   6    16657.04    17047.43    124.74 o 
   2   1   6     1768.63     1940.38     22.78 o 
   3   1   6     9265.76     8819.45     86.20 o 
   4   1   6     1473.82     1474.42     21.50 o 
   5   1   6     3663.80     3605.77     43.41 o 
   6   1   6      402.79      375.56     17.90 o 
   7   1   6     1806.17     1754.01     40.65 o 
   8   1   6       14.23       30.14      8.40 o 
   9   1   6     1013.75     1012.74     37.54 o 
  10   1   6       99.36       74.98     12.07 o 
  11   1   6     1322.17     1392.23     54.26 o 
  12   1   6       14.09       18.27     17.23 o 
 -15   2   6        4.39        7.79     19.97 o 
 -14   2   6      513.72      506.82     36.19 o 
 -13   2   6       67.22       81.75     15.01 o 
 -12   2   6     2524.17     2575.52     56.86 o 
 -11   2   6      486.80      499.88     24.22 o 
 -10   2   6     2376.72     2423.73     44.59 o 
  -9   2   6     1426.89     1413.27     23.46 o 
  -8   2   6     5909.80     5853.85     56.94 o 
  -7   2   6     4001.69     3915.15     38.11 o 
  -6   2   6     7514.96     7252.71     54.26 o 
  -5   2   6     1027.56      979.81     15.22 o 
  -4   2   6    12727.68    13193.96    110.98 o 
  -3   2   6     1335.75     1533.01     19.18 o 
  -2   2   6     7036.76     6669.29     39.07 o 
  -1   2   6      306.26      338.72      8.31 o 
   0   2   6     5497.46     5369.27     44.47 o 
   1   2   6       12.61       25.35      3.28 o 
   2   2   6    14311.33    14854.40     98.10 o 
   3   2   6       31.49       45.76      3.57 o 
   4   2   6     2928.83     2937.17     35.18 o 
   5   2   6     1128.60     1036.42     27.74 o 
   6   2   6     1181.42     1134.13     33.40 o 
   7   2   6      296.72      288.80     18.71 o 
   8   2   6     3096.48     2990.59     61.06 o 
   9   2   6       51.07       68.20     12.27 o 
  10   2   6     2270.95     2234.64     58.59 o 
  11   2   6       35.20       51.01     14.17 o 
  12   2   6     1132.02     1197.51     82.23 o 
 -15   3   6     1276.65     1286.03    116.65 o 
 -14   3   6       23.37       10.40     12.22 o 
 -13   3   6     2947.77     3026.06     82.67 o 
 -12   3   6        0.33       11.67      7.92 o 
 -11   3   6     2406.06     2528.98     53.87 o 
 -10   3   6      194.97      195.46     13.19 o 
  -9   3   6     1093.01     1153.06     26.31 o 
  -8   3   6       10.64       17.86      2.83 o 
  -7   3   6     6817.20     6930.39     55.60 o 
  -6   3   6      513.17      466.54     11.51 o 
  -5   3   6     3925.83     3956.43     35.45 o 
  -4   3   6      535.21      626.80     10.46 o 
  -3   3   6     8205.96     8377.12    108.55 o 
  -2   3   6     1554.37     1673.33     32.51 o 
  -1   3   6      978.51      783.89     17.61 o 
   0   3   6       38.83       47.10      4.70 o 
   1   3   6     4928.71     4925.62     37.80 o 
   2   3   6       16.72       30.78      3.65 o 
   3   3   6     5143.27     5101.21     54.57 o 
   4   3   6      270.38      280.82     12.18 o 
   5   3   6     1739.36     1808.06     29.45 o 
   6   3   6       23.24       14.24      5.92 o 
   7   3   6     2665.96     2767.78     55.65 o 
   8   3   6       55.06       50.49     10.31 o 
   9   3   6     3275.82     3247.28     67.30 o 
  10   3   6       47.33       48.83     10.39 o 
  11   3   6     2689.18     2739.48     74.68 o 
  12   3   6        0.18       49.72     20.69 o 
 -15   4   6        7.17       -9.82     26.58 o 
 -14   4   6      992.53     1077.47     60.62 o 
 -13   4   6      104.34       85.08     15.73 o 
 -12   4   6     4282.89     4444.35     75.54 o 
 -11   4   6        8.41       10.58      7.62 o 
 -10   4   6     2488.71     2409.49     50.35 o 
  -9   4   6      247.70      227.42     13.73 o 
  -8   4   6     3090.09     3036.52     44.79 o 
  -7   4   6     2588.48     2495.17     31.49 o 
  -6   4   6     1084.18     1024.96     14.61 o 
  -5   4   6      131.75      155.24      7.01 o 
  -4   4   6     6038.87     6029.26     51.55 o 
  -3   4   6      922.17      978.91     17.18 o 
  -2   4   6      211.85      120.70     10.81 o 
  -1   4   6      745.64      750.05     18.51 o 
   0   4   6     3648.77     3632.86     43.55 o 
   1   4   6      162.92      205.56      8.62 o 
   2   4   6     3691.60     3424.87     32.87 o 
   3   4   6      222.49      199.07      7.15 o 
   4   4   6     2763.51     2789.18     38.76 o 
   5   4   6        2.75       17.07      4.60 o 
   6   4   6     5271.76     5310.04     81.86 o 
   7   4   6       56.73       61.28      9.49 o 
   8   4   6     1431.74     1397.01     42.34 o 
   9   4   6       20.69       43.87     10.60 o 
  10   4   6     2703.13     2803.63     66.05 o 
  11   4   6        6.21       40.31     11.92 o 
  12   4   6     1398.03     1351.40    119.24 o 
 -15   5   6      784.45      718.68     90.18 o 
 -14   5   6      222.75      235.58     41.95 o 
 -13   5   6     1044.98      990.77     50.76 o 
 -12   5   6      337.99      301.92     20.70 o 
 -11   5   6     3141.85     3100.86     60.69 o 
 -10   5   6      110.04      107.25     12.88 o 
  -9   5   6     3224.38     3326.07     61.92 o 
  -8   5   6       46.78       41.86      6.25 o 
  -7   5   6     4194.84     4118.69     47.64 o 
  -6   5   6       29.91       26.08      3.53 o 
  -5   5   6     1278.66     1182.44     26.63 o 
  -4   5   6       41.01       71.90      4.63 o 
  -3   5   6     6480.42     6364.19     44.86 o 
  -2   5   6      290.29      342.61     13.33 o 
  -1   5   6     3295.44     2978.31     41.13 o 
   0   5   6      400.72      463.23     12.48 o 
   1   5   6     2852.11     2747.52     27.39 o 
   2   5   6      481.51      504.94     13.67 o 
   3   5   6     4487.35     4260.20     33.83 o 
   4   5   6      438.45      422.72     14.10 o 
   5   5   6     5164.82     5038.98     45.05 o 
   6   5   6      216.98      242.73     14.44 o 
   7   5   6      984.12      935.02     33.03 o 
   8   5   6      567.30      558.98     27.34 o 
   9   5   6     1620.04     1586.71     47.69 o 
  10   5   6       17.08       27.65      9.66 o 
  11   5   6     1376.32     1373.07     48.87 o 
  12   5   6       70.49      150.22     41.65 o 
 -14   6   6      128.54      134.29     27.90 o 
 -13   6   6       80.48       62.97     12.30 o 
 -12   6   6     1696.43     1673.44     53.02 o 
 -11   6   6       67.42       60.46      9.35 o 
 -10   6   6     1016.87     1063.37     37.86 o 
  -9   6   6       37.94       49.09      8.87 o 
  -8   6   6     1538.74     1540.35     35.44 o 
  -7   6   6       73.75       68.74      7.03 o 
  -6   6   6     6604.75     6338.19     55.73 o 
  -5   6   6       64.68       68.01      7.35 o 
  -4   6   6     9606.80     9275.30     53.48 o 
  -3   6   6     4414.86     4519.79     43.97 o 
  -2   6   6     8638.81     8291.78    108.15 o 
  -1   6   6      246.54      239.28     12.34 o 
   0   6   6     6609.69     6382.98    100.38 o 
   1   6   6      113.19      127.43     10.10 o 
   2   6   6     6128.14     5880.99     45.87 o 
   3   6   6      572.33      571.54     17.77 o 
   4   6   6     7229.77     7054.27     69.49 o 
   5   6   6      145.74      142.94     11.46 o 
   6   6   6      491.55      475.83     20.63 o 
   7   6   6      866.38      865.63     35.44 o 
   8   6   6     2057.17     2008.06     51.53 o 
   9   6   6      131.01      137.03     16.40 o 
  10   6   6      491.39      469.04     27.78 o 
  11   6   6        8.55       18.46     11.87 o 
  12   6   6      471.56      552.11     77.41 o 
 -14   7   6      117.48       62.31     20.21 o 
 -13   7   6      739.10      772.47     43.51 o 
 -12   7   6       40.01       35.38     10.01 o 
 -11   7   6      546.98      570.40     34.59 o 
 -10   7   6      114.60      124.54     16.42 o 
  -9   7   6      974.77      931.11     37.90 o 
  -8   7   6      166.94      184.13     16.40 o 
  -7   7   6     3670.22     3649.46     48.63 o 
  -6   7   6      368.15      372.80     17.21 o 
  -5   7   6     8075.88     7996.22    131.90 o 
  -4   7   6      697.15      759.76     14.22 o 
  -3   7   6    10024.63     9871.58     60.73 o 
  -2   7   6      430.53      447.28     15.28 o 
  -1   7   6     7924.78     7698.19     72.43 o 
   0   7   6      205.73      224.84     11.98 o 
   1   7   6    12650.98    12351.35     87.88 o 
   2   7   6        0.23       13.87      4.47 o 
   3   7   6    10019.44     9951.25     78.81 o 
   4   7   6      180.03      169.60     11.36 o 
   5   7   6     2188.94     2104.76     39.91 o 
   6   7   6      122.73      128.71     11.48 o 
   7   7   6     1178.05     1163.08     37.67 o 
   8   7   6       17.03       12.55      7.60 o 
   9   7   6      839.23      784.60     34.57 o 
  10   7   6        1.21       -8.32      8.32 o 
  11   7   6      359.29      390.79     30.00 o 
  12   7   6       48.77       41.06     26.74 o 
 -14   8   6      149.04      127.87     29.18 o 
 -13   8   6       64.68       23.64     11.31 o 
 -12   8   6     1090.01     1206.60     62.57 o 
 -11   8   6      224.82      231.73     27.29 o 
 -10   8   6     1152.76     1128.89     44.84 o 
  -9   8   6      105.18       75.29     11.85 o 
  -8   8   6     5286.48     5159.29     77.18 o 
  -7   8   6     2029.56     2025.56     41.86 o 
  -6   8   6     2144.85     2143.50     36.80 o 
  -5   8   6     1317.73     1255.96     26.59 o 
  -4   8   6     7249.87     6926.86     58.65 o 
  -3   8   6      566.45      572.47     14.89 o 
  -2   8   6     2366.33     2129.37     31.01 o 
  -1   8   6      509.24      489.01     15.56 o 
   0   8   6    10756.83    10852.89     71.78 o 
   1   8   6        0.46        5.69      5.58 o 
   2   8   6     6496.80     6296.34     58.59 o 
   3   8   6       66.74       67.37      6.28 o 
   4   8   6     2816.28     2871.88     45.97 o 
   5   8   6      648.45      633.96     23.52 o 
   6   8   6     1105.81     1177.94     32.08 o 
   7   8   6        4.46       26.77      7.20 o 
   8   8   6     1325.92     1283.68     42.39 o 
   9   8   6       71.18      103.57     14.21 o 
  10   8   6      424.00      450.51     27.98 o 
  11   8   6      120.08      123.50     21.74 o 
 -14   9   6      132.61      152.05     35.01 o 
 -13   9   6     1071.52     1051.62     75.80 o 
 -12   9   6        1.03        2.29     10.40 o 
 -11   9   6     1151.44     1092.03     57.31 o 
 -10   9   6      719.56      733.65     45.67 o 
  -9   9   6     1704.90     1863.08     64.06 o 
  -8   9   6      798.31      795.59     31.42 o 
  -7   9   6     4218.12     4187.04     70.61 o 
  -6   9   6     2591.24     2600.77     42.78 o 
  -5   9   6     2014.95     1881.38     49.36 o 
  -4   9   6     1704.34     1643.90     29.23 o 
  -3   9   6     2600.82     2585.67     36.54 o 
  -2   9   6       35.53       46.27      5.81 o 
  -1   9   6     1202.09     1187.13     25.97 o 
   0   9   6       27.26       22.65      4.84 o 
   1   9   6     2724.55     2729.01     41.45 o 
   2   9   6      242.75      268.43     14.25 o 
   3   9   6      557.02      576.80     17.66 o 
   4   9   6       32.36       23.21      6.28 o 
   5   9   6      786.77      900.60     31.23 o 
   6   9   6      207.72      209.52     14.87 o 
   7   9   6      655.01      645.55     28.88 o 
   8   9   6        0.16        3.74      8.03 o 
   9   9   6      977.09      953.22     39.16 o 
  10   9   6       45.62       71.56     15.21 o 
 -13  10   6       98.60      119.10     27.64 o 
 -12  10   6     1334.16     1285.37     65.62 o 
 -11  10   6      160.60      173.70     24.90 o 
 -10  10   6      860.24      914.28     51.60 o 
  -9  10   6       76.30       89.93     17.25 o 
  -8  10   6     2630.16     2678.38     58.68 o 
  -7  10   6      210.48      250.31     19.27 o 
  -6  10   6      148.72      153.71     11.40 o 
  -5  10   6      584.54      541.67     27.65 o 
  -4  10   6     3633.56     3838.26     64.05 o 
  -3  10   6       24.01       28.25     11.47 o 
  -2  10   6       13.37       19.92      6.65 o 
  -1  10   6      437.20      447.60     22.77 o 
   0  10   6     1342.74     1328.84     38.10 o 
   1  10   6     1151.85     1183.88     35.68 o 
   2  10   6      154.53      141.02     13.49 o 
   3  10   6       30.20       41.06      5.50 o 
   4  10   6     2666.34     2592.65     43.97 o 
   5  10   6        0.57       11.53      6.53 o 
   6  10   6      156.80      171.47     15.94 o 
   7  10   6      121.31      125.97     13.62 o 
   8  10   6     1663.02     1538.06     47.91 o 
   9  10   6        2.00       -1.91      8.98 o 
  10  10   6     1585.93     1733.04     62.32 o 
 -13  11   6     1155.60     1243.87    104.77 o 
 -12  11   6       47.05       17.78     10.58 o 
 -11  11   6     1514.49     1484.92     94.60 o 
 -10  11   6       21.90       27.89     12.93 o 
  -9  11   6     1289.89     1405.91     54.21 o 
  -8  11   6        4.08       -7.67      7.67 o 
  -7  11   6      520.62      554.87     26.68 o 
  -6  11   6      162.68      153.39     11.81 o 
  -5  11   6      663.40      678.46     32.04 o 
  -4  11   6      219.92      213.70     19.77 o 
  -3  11   6      154.53      190.37     16.39 o 
  -2  11   6     2050.39     1957.35     54.31 o 
  -1  11   6      716.06      654.22     28.29 o 
   0  11   6      615.40      583.28     26.58 o 
   1  11   6     2398.28     2338.29     77.11 o 
   2  11   6      403.52      395.68     19.74 o 
   3  11   6     1734.45     1776.53     44.37 o 
   4  11   6      396.41      369.96     18.82 o 
   5  11   6     2460.95     2374.97     51.18 o 
   6  11   6      420.84      342.04     21.80 o 
   7  11   6     1117.56     1164.05     46.10 o 
   8  11   6       80.34       76.02     13.27 o 
   9  11   6     2050.15     2060.39     66.58 o 
  10  11   6       49.57       56.32     44.39 o 
 -13  12   6       83.97       88.40     37.94 o 
 -12  12   6     1023.54     1009.62     60.36 o 
 -11  12   6        2.15       -2.30     11.69 o 
 -10  12   6      654.44      689.53     40.66 o 
  -9  12   6       65.35       72.17     14.34 o 
  -8  12   6     1699.47     1650.11     58.02 o 
  -7  12   6       95.53       80.86     13.19 o 
  -6  12   6      372.04      406.23     27.06 o 
  -5  12   6       56.40       76.32     11.71 o 
  -4  12   6     2912.99     2951.73     73.10 o 
  -3  12   6      223.03      225.34     18.58 o 
  -2  12   6      234.65      241.00     18.55 o 
  -1  12   6      181.30      158.70     15.13 o 
   0  12   6     3554.32     3438.92     73.40 o 
   1  12   6      325.61      309.64     20.26 o 
   2  12   6      921.90      944.88     31.49 o 
   3  12   6      101.80       83.14     11.58 o 
   4  12   6     2680.83     2692.03     55.53 o 
   5  12   6      294.83      278.69     24.74 o 
   6  12   6      608.26      654.68     31.11 o 
   7  12   6      741.03      739.18     37.95 o 
   8  12   6     1551.13     1522.62     63.69 o 
   9  12   6      393.44      386.08     30.11 o 
  10  12   6      530.74      482.71     72.48 o 
 -12  13   6       16.94       30.59     19.27 o 
 -11  13   6       77.41       43.29     13.88 o 
 -10  13   6       13.15       12.59      9.71 o 
  -9  13   6      644.74      691.39     40.16 o 
  -8  13   6       64.21       53.50     13.26 o 
  -7  13   6     1246.06     1350.59     52.68 o 
  -6  13   6      209.06      239.50     21.48 o 
  -5  13   6     3136.99     3283.65    106.08 o 
  -4  13   6      587.87      519.29     32.12 o 
  -3  13   6     4249.86     3974.35     88.99 o 
  -2  13   6       59.20       59.81     10.72 o 
  -1  13   6     1533.37     1565.08     46.98 o 
   0  13   6      101.08      112.79     16.77 o 
   1  13   6     3271.83     3148.10     59.91 o 
   2  13   6        0.34        3.87      5.76 o 
   3  13   6      562.65      595.71     29.93 o 
   4  13   6      325.20      322.88     20.40 o 
   5  13   6      841.45      914.20     44.15 o 
   6  13   6       75.01       78.61     14.75 o 
   7  13   6      278.37      332.83     26.36 o 
   8  13   6      254.39      250.40     35.60 o 
   9  13   6      250.43      229.93     40.09 o 
 -12  14   6      182.90      202.22     50.87 o 
 -11  14   6       89.85       79.12     45.83 o 
 -10  14   6      172.70      188.30     27.60 o 
  -9  14   6       22.81        7.61     12.28 o 
  -8  14   6     1147.89     1108.35     61.12 o 
  -7  14   6      109.45      113.70     21.07 o 
  -6  14   6      620.66      684.73     64.39 o 
  -5  14   6        2.41        4.40     16.35 o 
  -4  14   6     3865.31     3870.64     89.69 o 
  -3  14   6      208.51      205.26     19.25 o 
  -2  14   6     2729.15     2535.74     63.04 o 
  -1  14   6      112.18      106.13     14.23 o 
   0  14   6     3417.70     3460.28     83.22 o 
   1  14   6     1131.04     1070.63     32.64 o 
   2  14   6     1139.26     1143.51     37.51 o 
   3  14   6        7.90        9.02      7.50 o 
   4  14   6     1748.08     1687.14     58.69 o 
   5  14   6        7.59        1.66      9.29 o 
   6  14   6       46.39       73.58     15.85 o 
   7  14   6       45.30       38.34     15.35 o 
   8  14   6      275.95      272.69     34.17 o 
 -11  15   6      469.97      402.09     70.51 o 
 -10  15   6      177.14      162.19     25.69 o 
  -9  15   6      843.45      914.58     58.17 o 
  -8  15   6      291.74      332.38     35.06 o 
  -7  15   6      162.50      217.03     27.47 o 
  -6  15   6     1725.30     1744.34     75.05 o 
  -5  15   6      887.41      901.60     52.86 o 
  -4  15   6      526.75      515.28     34.61 o 
  -3  15   6     1570.90     1563.71     52.06 o 
  -2  15   6      751.93      743.28     35.42 o 
  -1  15   6     1717.57     1713.87     53.04 o 
   0  15   6      101.46       96.61     12.53 o 
   1  15   6      584.50      540.56     24.27 o 
   2  15   6      129.51      122.07     15.54 o 
   3  15   6     1693.94     1751.38     54.25 o 
   4  15   6       26.90       22.87     11.84 o 
   5  15   6      456.82      462.36     32.43 o 
   6  15   6       19.32        3.95     13.00 o 
   7  15   6      137.08      101.24     30.98 o 
   8  15   6      457.43      411.43     67.83 o 
 -10  16   6      657.99      623.84     86.24 o 
  -9  16   6       14.85        6.75     11.95 o 
  -8  16   6      497.42      482.05     43.23 o 
  -7  16   6     2007.47     2058.92     85.95 o 
  -6  16   6      152.71      111.99     24.85 o 
  -5  16   6      193.54      160.26     24.16 o 
  -4  16   6     1420.17     1416.38     58.03 o 
  -3  16   6      665.05      642.63     34.66 o 
  -2  16   6        1.16        3.57      8.69 o 
  -1  16   6        4.28        2.57      8.75 o 
   0  16   6      833.52      834.84     34.90 o 
   1  16   6      239.51      212.87     16.09 o 
   2  16   6       67.98       51.16     10.63 o 
   3  16   6      358.96      321.97     33.93 o 
   4  16   6      640.04      669.86     35.11 o 
   5  16   6        2.34       29.33     14.43 o 
   6  16   6      662.27      693.27     62.20 o 
   7  16   6      214.90      186.07     33.46 o 
  -9  17   6      585.26      702.47     93.58 o 
  -8  17   6      261.96      302.31     37.12 o 
  -7  17   6      201.66      270.97     34.14 o 
  -6  17   6       31.20       39.75     14.65 o 
  -5  17   6      223.48      227.91     29.18 o 
  -4  17   6      107.39      130.58     19.83 o 
  -3  17   6       31.11       26.30      9.88 o 
  -2  17   6      239.37      215.19     20.82 o 
  -1  17   6       52.89       62.04     11.20 o 
   0  17   6      162.39      147.16     15.76 o 
   1  17   6      385.60      376.07     24.11 o 
   2  17   6      260.39      243.34     25.61 o 
   3  17   6      109.84      106.40     17.34 o 
   4  17   6        0.06        5.68      8.14 o 
   5  17   6      758.36      911.65     58.02 o 
   6  17   6      121.03      121.35     28.97 o 
  -7  18   6      219.70      250.74     32.42 o 
  -6  18   6       43.71       53.85     17.54 o 
  -5  18   6       72.59       81.46     16.84 o 
  -4  18   6       11.13       19.09     11.05 o 
  -3  18   6       26.46       18.60     10.56 o 
  -2  18   6       20.43       27.47      9.70 o 
  -1  18   6       23.85       22.02      7.80 o 
   0  18   6      227.78      222.40     19.59 o 
   1  18   6      506.33      517.47     32.51 o 
   2  18   6      182.36      214.18     21.03 o 
   3  18   6       21.16        8.13     15.57 o 
   4  18   6      106.46      122.80     20.04 o 
   5  18   6      654.74      607.21     58.66 o 
  -6  19   6       29.53       37.52     20.82 o 
  -5  19   6      540.79      498.19     38.69 o 
  -4  19   6       20.69       16.74     11.14 o 
  -3  19   6      232.84      189.26     23.78 o 
  -2  19   6        5.71        7.21      7.83 o 
  -1  19   6       54.70       75.89     12.78 o 
   0  19   6        0.18       -8.68      8.68 o 
   1  19   6      239.72      225.06     23.08 o 
   2  19   6      354.53      316.66     29.50 o 
   3  19   6       86.22       71.10     14.08 o 
   4  19   6      181.46      247.38     56.45 o 
   5  19   6        7.60       16.49     22.26 o 
  -4  20   6      669.10      736.51     72.35 o 
  -3  20   6      241.13      207.65     25.96 o 
  -2  20   6      906.54      952.55     43.18 o 
  -1  20   6        5.13       12.51      8.62 o 
   0  20   6      318.50      345.04     28.79 o 
   1  20   6      294.70      230.45     52.29 o 
   2  20   6      711.46      663.21     49.20 o 
   3  20   6        4.17      -15.21     20.16 o 
  -2  21   6       31.52       31.05     29.16 o 
  -1  21   6     1392.00     1305.61     86.84 o 
   0  21   6        1.53        0.79     13.51 o 
   1  21   6      817.12      849.70     91.86 o 
   2  21   6        6.16        8.61     20.67 o 
 -13   0   7      116.30       74.63     16.32 o 
 -11   0   7      436.01      419.96     31.35 o 
  -9   0   7       45.67       73.91      8.11 o 
  -7   0   7     1379.63     1337.15     37.74 o 
  -5   0   7     2185.28     2172.78     26.62 o 
  -3   0   7    11904.71    11871.26     64.40 o 
  -1   0   7     2855.01     2585.27     47.83 o 
   1   0   7     9632.63     9721.90     74.59 o 
   3   0   7     1950.94     1798.54     38.50 o 
   5   0   7     1200.38     1122.12     53.30 o 
   7   0   7      532.59      523.99     35.09 o 
   9   0   7       30.47       17.09     13.83 o 
  11   0   7       33.34       -6.30     12.23 o 
 -14   1   7      219.40      231.21     24.53 o 
 -13   1   7      320.93      318.52     21.97 o 
 -12   1   7      227.68      207.87     16.81 o 
 -11   1   7      106.40       89.72     10.47 o 
 -10   1   7      906.00      921.34     25.49 o 
  -9   1   7     1175.70     1129.29     21.31 o 
  -8   1   7     1264.86     1350.09     22.25 o 
  -7   1   7     1187.43     1096.69     17.56 o 
  -6   1   7     4092.14     4059.56     26.65 o 
  -5   1   7      246.54      221.31      7.25 o 
  -4   1   7      844.56      735.33     11.32 o 
  -3   1   7     1912.54     2059.02     25.05 o 
  -2   1   7    15779.40    15982.58     94.98 o 
  -1   1   7      715.99      770.06     14.30 o 
   0   1   7     3094.98     2962.33     29.10 o 
   1   1   7      791.24      876.73     16.02 o 
   2   1   7     2640.66     2588.24     29.78 o 
   3   1   7        2.60        5.54      1.68 o 
   4   1   7     2592.94     2551.99     31.66 o 
   5   1   7      135.30      108.50     10.10 o 
   6   1   7     1657.97     1629.92     38.25 o 
   7   1   7       29.12       32.05      7.38 o 
   8   1   7      104.49      134.63     13.59 o 
   9   1   7        4.99       -6.58      7.45 o 
  10   1   7      353.36      285.62     22.05 o 
  11   1   7       88.33       65.57     16.69 o 
  12   1   7       98.47       77.43     24.96 o 
 -14   2   7      196.06      229.99     22.09 o 
 -13   2   7      640.73      668.31     34.33 o 
 -12   2   7      400.03      451.76     24.36 o 
 -11   2   7     2091.14     2140.76     44.89 o 
 -10   2   7     1239.07     1238.44     30.01 o 
  -9   2   7     1162.09     1280.13     26.03 o 
  -8   2   7      864.19      863.08     16.32 o 
  -7   2   7     3802.92     3800.03     26.01 o 
  -6   2   7     1434.13     1403.71     18.87 o 
  -5   2   7     2877.56     2885.44     38.00 o 
  -4   2   7     1585.98     1572.62     24.79 o 
  -3   2   7      327.59      303.74     14.48 o 
  -2   2   7      110.47      105.98      5.36 o 
  -1   2   7     2578.58     2511.89     23.41 o 
   0   2   7       16.31       28.49      3.78 o 
   1   2   7      976.71      945.20     21.02 o 
   2   2   7      157.93      143.18      7.33 o 
   3   2   7     3393.37     3474.85     30.11 o 
   4   2   7       12.16       16.50      2.83 o 
   5   2   7      898.45      929.63     23.78 o 
   6   2   7      200.84      183.22     13.62 o 
   7   2   7     2278.42     2351.80     69.37 o 
   8   2   7       79.59       90.52     12.94 o 
   9   2   7     1699.23     1616.86     48.86 o 
  10   2   7      121.96      138.11     16.02 o 
  11   2   7      874.83      807.14     42.72 o 
  12   2   7        8.95        8.65     18.42 o 
 -14   3   7     1281.75     1231.45     64.42 o 
 -13   3   7       25.95       28.50      9.79 o 
 -12   3   7      676.19      658.44     32.72 o 
 -11   3   7      298.08      291.12     15.82 o 
 -10   3   7     1237.45     1269.82     34.30 o 
  -9   3   7      219.49      214.61     12.31 o 
  -8   3   7     1730.95     1866.73     25.71 o 
  -7   3   7      102.76       96.34      6.86 o 
  -6   3   7     2096.55     2092.89     29.27 o 
  -5   3   7     1082.46     1128.03     17.79 o 
  -4   3   7      930.32      934.83     19.32 o 
  -3   3   7       86.60       96.56      7.45 o 
  -2   3   7     2982.39     2845.06     57.95 o 
  -1   3   7     1369.08     1366.01     26.66 o 
   0   3   7      282.10      354.46     13.50 o 
   1   3   7      574.73      605.63     16.08 o 
   2   3   7     1332.97     1366.20     21.92 o 
   3   3   7       16.54       12.34      2.62 o 
   4   3   7     2034.91     2182.95     36.07 o 
   5   3   7       12.95       16.70      6.66 o 
   6   3   7     1757.31     1692.84     42.46 o 
   7   3   7        3.51       21.28      8.12 o 
   8   3   7      961.05     1007.15     36.77 o 
   9   3   7      156.62      176.10     17.20 o 
  10   3   7     1260.42     1256.94     49.68 o 
  11   3   7      133.95      158.53     18.04 o 
  12   3   7      972.11     1233.23    116.35 o 
 -14   4   7        0.12       32.43     14.59 o 
 -13   4   7      667.60      708.17     36.03 o 
 -12   4   7       84.62      101.03     12.76 o 
 -11   4   7     2301.43     2358.60     45.29 o 
 -10   4   7       67.78       69.45      8.34 o 
  -9   4   7      391.45      420.91     18.34 o 
  -8   4   7      393.17      346.77     17.16 o 
  -7   4   7     2727.54     2762.87     40.71 o 
  -6   4   7        1.36        8.34      2.74 o 
  -5   4   7     4846.66     4991.92     56.93 o 
  -4   4   7      362.00      382.70     11.35 o 
  -3   4   7     1139.77     1075.45     26.99 o 
  -2   4   7      916.72      921.92     26.79 o 
  -1   4   7      893.55      812.13     16.60 o 
   0   4   7      160.71      146.49      8.03 o 
   1   4   7     3094.36     3171.02     30.20 o 
   2   4   7       86.65       86.40      9.49 o 
   3   4   7     1959.56     1979.98     32.74 o 
   4   4   7       45.34       45.28      6.20 o 
   5   4   7      783.52      879.82     25.77 o 
   6   4   7      706.26      720.59     28.02 o 
   7   4   7     1401.85     1418.81     41.53 o 
   8   4   7      250.36      265.77     19.42 o 
   9   4   7      906.87      850.02     35.71 o 
  10   4   7        7.28        7.30      8.04 o 
  11   4   7      843.66      852.74     39.44 o 
  12   4   7      150.32      118.88     39.47 o 
 -15   5   7       64.37       66.52     26.12 o 
 -14   5   7     1106.00     1128.67     62.79 o 
 -13   5   7       12.33       23.88     10.59 o 
 -12   5   7      635.21      630.91     29.39 o 
 -11   5   7      120.98      114.83     11.58 o 
 -10   5   7     2024.25     2005.71     46.20 o 
  -9   5   7       74.52      106.86     11.52 o 
  -8   5   7     1552.45     1635.08     46.50 o 
  -7   5   7     1224.78     1212.42     32.06 o 
  -6   5   7     2599.59     2575.82     34.33 o 
  -5   5   7        0.23        5.94      3.03 o 
  -4   5   7     1075.19      941.07     18.40 o 
  -3   5   7        2.16        4.96      1.98 o 
  -2   5   7     5011.59     5054.85     64.59 o 
  -1   5   7     2404.38     2452.97     34.61 o 
   0   5   7     1322.77     1231.29     21.10 o 
   1   5   7      116.94      100.50      8.79 o 
   2   5   7     2195.91     2197.27     29.47 o 
   3   5   7     2219.66     2326.57     26.72 o 
   4   5   7     3706.39     3629.99     46.90 o 
   5   5   7     1296.66     1365.54     28.57 o 
   6   5   7      537.65      573.32     22.52 o 
   7   5   7      614.02      596.36     27.42 o 
   8   5   7      755.32      752.59     32.53 o 
   9   5   7      122.14      101.97     18.04 o 
  10   5   7     1001.69      912.14     41.28 o 
  11   5   7      151.54      211.87     22.73 o 
  12   5   7      366.60      370.28     63.49 o 
 -15   6   7      124.85      152.43     44.23 o 
 -14   6   7      211.44      208.46     40.21 o 
 -13   6   7      255.01      208.41     21.56 o 
 -12   6   7        1.55       -6.12      7.67 o 
 -11   6   7      437.37      445.27     26.69 o 
 -10   6   7       10.38       -1.92      8.14 o 
  -9   6   7      344.35      384.19     21.38 o 
  -8   6   7        3.64        0.67      6.27 o 
  -7   6   7     2155.09     2188.68     43.90 o 
  -6   6   7       23.91       27.75      5.70 o 
  -5   6   7     2586.76     2600.45     36.53 o 
  -4   6   7      584.79      595.47     13.36 o 
  -3   6   7      938.29      760.91     17.04 o 
  -2   6   7      577.20      571.00     14.62 o 
  -1   6   7     3595.30     3468.61     43.45 o 
   0   6   7      848.29      916.52     23.57 o 
   1   6   7     1906.72     1827.31     22.51 o 
   2   6   7     1765.88     1750.75     25.97 o 
   3   6   7     2603.66     2691.88     31.88 o 
   4   6   7     1467.56     1435.45     32.68 o 
   5   6   7     2725.88     2765.84     42.62 o 
   6   6   7      782.30      732.03     26.01 o 
   7   6   7      943.08      925.59     34.48 o 
   8   6   7      888.25      905.29     35.70 o 
   9   6   7      134.10      136.56     15.24 o 
  10   6   7       24.23       14.76      8.52 o 
  11   6   7       79.94       60.44     14.13 o 
 -14   7   7       31.38        6.19     36.13 o 
 -13   7   7        4.65       21.73     15.13 o 
 -12   7   7       19.88       22.74      8.81 o 
 -11   7   7      285.10      270.95     24.48 o 
 -10   7   7      171.35      174.03     19.05 o 
  -9   7   7      481.78      457.58     41.72 o 
  -8   7   7      889.16      972.04     36.18 o 
  -7   7   7      566.73      517.33     23.90 o 
  -6   7   7     2126.04     2143.06     44.83 o 
  -5   7   7      561.62      516.10     17.19 o 
  -4   7   7     5412.65     5314.90     35.51 o 
  -3   7   7      132.02      149.83      7.90 o 
  -2   7   7     8154.76     8201.14     67.94 o 
  -1   7   7     3481.40     3550.14     50.15 o 
   0   7   7     4735.69     4521.81     58.77 o 
   1   7   7        2.91       17.31      4.03 o 
   2   7   7     2662.50     2806.34     33.73 o 
   3   7   7      227.31      210.37      9.53 o 
   4   7   7     4871.19     5024.91     62.87 o 
   5   7   7        0.55        5.00      4.99 o 
   6   7   7      476.87      472.11     21.41 o 
   7   7   7     1933.96     1799.37     43.48 o 
   8   7   7      186.21      216.76     18.27 o 
   9   7   7       85.58       88.00     12.85 o 
  10   7   7       69.71       41.25     11.16 o 
 -14   8   7      282.36      292.70     74.97 o 
 -13   8   7      267.57      287.36     27.57 o 
 -12   8   7       31.34       13.06      9.04 o 
 -11   8   7      313.46      307.69     26.60 o 
 -10   8   7     1427.15     1371.54     52.44 o 
  -9   8   7      616.59      564.08     32.71 o 
  -8   8   7     1102.40     1040.23     41.81 o 
  -7   8   7     1660.10     1752.32     64.60 o 
  -6   8   7     2079.73     1955.05     40.55 o 
  -5   8   7     3131.55     3242.93     45.35 o 
  -4   8   7      452.11      413.55     11.37 o 
  -3   8   7     6957.68     6993.28     58.46 o 
  -2   8   7      431.05      455.17     17.52 o 
  -1   8   7     1922.76     1967.67     44.74 o 
   0   8   7     1013.30      987.20     31.54 o 
   1   8   7     5602.70     5583.43     54.88 o 
   2   8   7      420.38      411.39     13.66 o 
   3   8   7     1617.58     1693.78     26.72 o 
   4   8   7        2.00       13.07      5.40 o 
   5   8   7      237.79      276.52     14.47 o 
   6   8   7        9.64       20.84      6.59 o 
   7   8   7      554.16      523.30     24.12 o 
   8   8   7        3.38       -8.74      8.74 o 
   9   8   7      335.32      339.07     26.43 o 
  10   8   7       11.95        6.57     10.07 o 
 -14   9   7      478.51      419.31     48.85 o 
 -13   9   7      258.96      248.51     29.52 o 
 -12   9   7      950.06     1016.86     49.83 o 
 -11   9   7      422.55      425.53     31.88 o 
 -10   9   7     1569.23     1548.90     56.85 o 
  -9   9   7     2693.09     2720.98     72.26 o 
  -8   9   7     1482.39     1473.51     50.84 o 
  -7   9   7      203.39      205.21     18.71 o 
  -6   9   7      311.29      332.87     17.86 o 
  -5   9   7     2434.82     2474.24     41.95 o 
  -4   9   7     2549.59     2511.05     44.38 o 
  -3   9   7      919.68      877.84     32.32 o 
  -2   9   7      110.23      102.82     11.65 o 
  -1   9   7     1370.57     1325.44     43.74 o 
   0   9   7      387.85      388.92     20.75 o 
   1   9   7        3.73        6.92      5.30 o 
   2   9   7       10.05       20.31      5.16 o 
   3   9   7      178.73      161.42      9.79 o 
   4   9   7     1019.29     1045.55     29.80 o 
   5   9   7       12.70        8.29      5.02 o 
   6   9   7      915.51      963.91     39.01 o 
   7   9   7      139.92      124.85     13.94 o 
   8   9   7      564.26      616.63     35.01 o 
   9   9   7       45.71       22.26     12.09 o 
  10   9   7      242.05      235.81     27.62 o 
 -14  10   7      197.75      179.50     48.28 o 
 -13  10   7      830.30      767.59     45.82 o 
 -12  10   7      129.90      116.63     18.40 o 
 -11  10   7     1852.26     1832.11     69.51 o 
 -10  10   7      956.77      964.69     46.07 o 
  -9  10   7     1994.88     1990.42     63.12 o 
  -8  10   7      714.11      687.98     35.84 o 
  -7  10   7      492.70      522.13     29.84 o 
  -6  10   7      532.62      556.88     36.98 o 
  -5  10   7      830.35      908.46     32.18 o 
  -4  10   7     2456.17     2449.08     56.48 o 
  -3  10   7      115.23      118.58     12.79 o 
  -2  10   7     1650.16     1617.70     44.34 o 
  -1  10   7     1951.87     1888.59     47.47 o 
   0  10   7     1322.79     1249.54     38.15 o 
   1  10   7      291.81      281.38     18.21 o 
   2  10   7       21.85       30.56      6.41 o 
   3  10   7     1434.74     1479.62     33.77 o 
   4  10   7      465.99      439.22     20.37 o 
   5  10   7     2137.68     2218.14     49.79 o 
   6  10   7      249.76      255.45     19.29 o 
   7  10   7      964.80      955.57     37.88 o 
   8  10   7       74.17       82.48     15.10 o 
   9  10   7     1057.62     1230.97     52.04 o 
  10  10   7        0.45      -19.10     19.10 o 
 -13  11   7       22.40       35.53     16.97 o 
 -12  11   7      634.23      601.52     41.73 o 
 -11  11   7      145.51      142.42     20.01 o 
 -10  11   7     1290.93     1294.39     54.30 o 
  -9  11   7      395.34      405.33     29.50 o 
  -8  11   7      818.76      842.68     40.34 o 
  -7  11   7      139.16      123.44     16.11 o 
  -6  11   7      530.48      530.47     29.44 o 
  -5  11   7      742.14      706.27     29.41 o 
  -4  11   7     1089.07     1060.35     38.95 o 
  -3  11   7      209.35      158.35     15.32 o 
  -2  11   7     1298.47     1246.56     40.77 o 
  -1  11   7     2973.01     2887.03     60.61 o 
   0  11   7     4573.24     4339.01     73.39 o 
   1  11   7      164.53      139.74     13.97 o 
   2  11   7       16.74       21.96      6.31 o 
   3  11   7      352.96      334.54     19.51 o 
   4  11   7     4195.49     4210.55     63.63 o 
   5  11   7     1321.69     1353.80     41.20 o 
   6  11   7      702.60      692.46     31.61 o 
   7  11   7      722.95      705.89     36.62 o 
   8  11   7     1280.10     1255.43     51.40 o 
   9  11   7      149.51      187.05     21.91 o 
  10  11   7      315.20      291.99     57.45 o 
 -12  12   7      128.78       86.32     19.92 o 
 -11  12   7      259.13      216.98     36.50 o 
 -10  12   7        2.81       22.62     12.77 o 
  -9  12   7      815.78      886.65     44.23 o 
  -8  12   7       52.51       37.11     10.90 o 
  -7  12   7      439.64      424.68     28.97 o 
  -6  12   7      152.27      163.68     23.04 o 
  -5  12   7     1932.11     1791.13     73.46 o 
  -4  12   7      118.08      123.72     14.43 o 
  -3  12   7     2035.99     2001.80     53.97 o 
  -2  12   7      172.79      146.79     15.25 o 
  -1  12   7      632.23      621.80     29.36 o 
   0  12   7      377.33      376.91     22.85 o 
   1  12   7     1601.91     1609.36     46.06 o 
   2  12   7     1234.77     1208.00     36.38 o 
   3  12   7     1665.91     1675.15     44.37 o 
   4  12   7      941.32     1001.64     32.54 o 
   5  12   7     1325.97     1438.41     43.78 o 
   6  12   7     1396.06     1506.82     47.39 o 
   7  12   7      568.24      611.04     35.05 o 
   8  12   7      880.64      964.15     46.11 o 
   9  12   7      575.29      468.02     51.62 o 
  10  12   7       16.49        6.96     23.40 o 
 -12  13   7      559.83      485.92     75.60 o 
 -11  13   7        1.71        4.20     12.23 o 
 -10  13   7      552.42      550.05     45.32 o 
  -9  13   7        1.68        7.22     11.88 o 
  -8  13   7      929.86      937.63     55.52 o 
  -7  13   7       63.67       41.92     23.28 o 
  -6  13   7     1216.58     1268.64     61.58 o 
  -5  13   7      343.54      329.59     27.36 o 
  -4  13   7     5838.39     5774.94     96.20 o 
  -3  13   7      333.28      357.83     24.55 o 
  -2  13   7      625.01      652.30     31.79 o 
  -1  13   7      384.90      389.56     24.39 o 
   0  13   7     1477.36     1462.70     46.07 o 
   1  13   7      127.19      156.63     14.53 o 
   2  13   7     1371.20     1377.87     40.17 o 
   3  13   7     1063.20     1032.16     36.20 o 
   4  13   7     2426.67     2450.81     55.49 o 
   5  13   7     1827.69     1947.03     57.79 o 
   6  13   7      387.97      417.86     28.96 o 
   7  13   7      595.15      632.49     36.32 o 
   8  13   7      604.02      646.13     44.54 o 
   9  13   7      284.77      306.28     42.92 o 
 -11  14   7      179.31      188.99     48.99 o 
 -10  14   7      411.79      396.68     39.71 o 
  -9  14   7      857.05      875.65     56.85 o 
  -8  14   7      170.96      171.23     25.44 o 
  -7  14   7     1128.20     1150.76     61.78 o 
  -6  14   7       40.97       39.34     20.26 o 
  -5  14   7     2656.28     2706.90     77.87 o 
  -4  14   7     1222.72     1172.82     45.24 o 
  -3  14   7     3436.77     3239.85     73.43 o 
  -2  14   7      285.51      300.25     22.45 o 
  -1  14   7     2216.52     2240.02     59.63 o 
   0  14   7      874.32      899.81     37.56 o 
   1  14   7     2178.13     2183.17     53.04 o 
   2  14   7       10.18        6.06      7.54 o 
   3  14   7     1283.09     1319.11     53.68 o 
   4  14   7      407.69      386.26     26.29 o 
   5  14   7      860.46      874.28     44.46 o 
   6  14   7      229.66      212.26     21.71 o 
   7  14   7       53.05       29.27     12.58 o 
   8  14   7       57.18       97.33     35.63 o 
 -10  15   7      258.06      231.11     37.26 o 
  -9  15   7     1526.13     1538.29     76.87 o 
  -8  15   7      746.38      786.71     53.95 o 
  -7  15   7     1282.45     1327.38     67.68 o 
  -6  15   7      163.54      164.65     25.64 o 
  -5  15   7     1363.25     1262.27     55.62 o 
  -4  15   7     2606.13     2558.59     68.59 o 
  -3  15   7     1511.04     1475.07     57.13 o 
  -2  15   7      969.32      948.91     46.81 o 
  -1  15   7      485.28      478.77     28.94 o 
   0  15   7     1889.52     1779.50     54.35 o 
   1  15   7      398.90      391.97     23.70 o 
   2  15   7      257.84      245.64     23.90 o 
   3  15   7       91.16      102.50     14.95 o 
   4  15   7     1282.57     1363.58     49.94 o 
   5  15   7       98.35       69.05     14.69 o 
   6  15   7      117.78       78.68     22.89 o 
   7  15   7      136.93      113.50     38.23 o 
   8  15   7       68.07       37.35     22.58 o 
  -9  16   7      376.88      447.45     43.38 o 
  -8  16   7     1287.38     1406.58     73.99 o 
  -7  16   7      244.32      253.04     31.46 o 
  -6  16   7     1435.17     1460.85     62.11 o 
  -5  16   7      557.34      550.63     37.82 o 
  -4  16   7      790.09      835.66     45.49 o 
  -3  16   7      522.87      539.48     32.47 o 
  -2  16   7      280.13      262.81     22.33 o 
  -1  16   7      571.14      578.74     32.63 o 
   0  16   7     1269.32     1214.11     42.90 o 
   1  16   7       96.66      103.82     12.66 o 
   2  16   7        0.01       -4.69     13.24 o 
   3  16   7      567.98      592.68     33.95 o 
   4  16   7        3.75        2.16      7.30 o 
   5  16   7     1888.09     1932.99     69.68 o 
   6  16   7       21.07       15.51     17.00 o 
   7  16   7      249.60      157.89     40.74 o 
  -8  17   7      221.09      254.37     42.17 o 
  -7  17   7      247.14      285.94     34.58 o 
  -6  17   7      204.33      223.90     25.81 o 
  -5  17   7        3.03       13.38      8.91 o 
  -4  17   7      949.98      868.40     47.85 o 
  -3  17   7      275.27      298.27     25.25 o 
  -2  17   7       69.10       60.34     15.57 o 
  -1  17   7      136.73      136.54     15.46 o 
   0  17   7      396.53      415.23     26.13 o 
   1  17   7      613.06      604.66     35.31 o 
   2  17   7      329.25      332.19     25.87 o 
   3  17   7       32.77       16.30      8.80 o 
   4  17   7     1099.18     1041.77     46.40 o 
   5  17   7      418.79      447.52     41.05 o 
   6  17   7      657.38      698.53     90.82 o 
  -7  18   7      236.21      270.97     59.90 o 
  -6  18   7       24.96       41.82     13.86 o 
  -5  18   7      452.59      453.16     36.00 o 
  -4  18   7        0.28        3.11     12.39 o 
  -3  18   7      546.96      550.14     35.00 o 
  -2  18   7       54.30       44.01     11.29 o 
  -1  18   7      225.59      226.95     20.61 o 
   0  18   7       42.28       51.85     10.17 o 
   1  18   7      172.45      130.12     19.00 o 
   2  18   7      178.45      168.17     20.14 o 
   3  18   7      368.55      364.60     28.16 o 
   4  18   7      429.24      455.87     41.40 o 
  -5  19   7        2.81       12.32     11.71 o 
  -4  19   7     1279.34     1321.94     62.42 o 
  -3  19   7      384.84      476.28     33.84 o 
  -2  19   7      941.96      960.66     42.75 o 
  -1  19   7        0.02        4.89      8.44 o 
   0  19   7      385.02      457.27     32.64 o 
   1  19   7      363.30      329.69     27.77 o 
   2  19   7      158.45      147.31     20.60 o 
   3  19   7      250.04      259.12     30.96 o 
   4  19   7      609.33      717.67     91.42 o 
  -4  20   7      171.27      203.04     54.31 o 
  -3  20   7     3309.08     3616.36    144.66 o 
  -2  20   7      112.93       97.36     21.29 o 
  -1  20   7      906.68      863.84     71.53 o 
   0  20   7      411.89      327.78     44.05 o 
   1  20   7     1020.70     1006.25     74.51 o 
   2  20   7      178.85      170.42     33.59 o 
  -2  21   7     1390.39     1307.26    124.12 o 
 -14   0   8       30.38       18.22     24.52 o 
 -12   0   8      173.95      150.91     26.85 o 
 -10   0   8      773.74      712.02     38.98 o 
  -8   0   8       26.93       40.65      6.33 o 
  -6   0   8      477.36      493.96     12.43 o 
  -4   0   8      449.27      395.02     12.05 o 
  -2   0   8    14102.46    14702.09    120.77 o 
   0   0   8     1544.90     1521.33     34.91 o 
   2   0   8     1395.64     1253.40     28.41 o 
   4   0   8        3.37       13.14      6.65 o 
   6   0   8      590.63      535.21     30.62 o 
   8   0   8       60.50       52.69     11.25 o 
  10   0   8        1.97        4.65     15.55 o 
 -14   1   8       26.70       21.87     10.61 o 
 -13   1   8       42.99        2.93      9.48 o 
 -12   1   8      229.37      243.28     20.03 o 
 -11   1   8        8.61        5.87      6.26 o 
 -10   1   8       48.29       46.90      6.14 o 
  -9   1   8      106.59       95.52      7.14 o 
  -8   1   8     2466.14     2442.93     30.74 o 
  -7   1   8     1332.93     1332.50     20.53 o 
  -6   1   8     2268.68     2264.89     24.82 o 
  -5   1   8       96.46      107.05      5.10 o 
  -4   1   8       41.47       44.55      3.10 o 
  -3   1   8     4787.34     4502.99     66.21 o 
  -2   1   8        0.83        3.98      2.51 o 
  -1   1   8     3510.76     3679.55     34.91 o 
   0   1   8        1.37        3.58      2.52 o 
   1   1   8      603.85      545.62     13.03 o 
   2   1   8        2.58       14.92      3.39 o 
   3   1   8        2.18       19.56      5.79 o 
   4   1   8      152.03      129.54      8.49 o 
   5   1   8     2562.07     2496.43     46.19 o 
   6   1   8      329.06      298.39     17.47 o 
   7   1   8       18.27       19.17      6.99 o 
   8   1   8        5.36       10.22      7.82 o 
   9   1   8        8.48        6.08      7.11 o 
  10   1   8        0.00        3.59      8.83 o 
  11   1   8       12.37        8.17     17.38 o 
 -15   2   8        4.45        9.60     20.30 o 
 -14   2   8      115.98      100.80     14.98 o 
 -13   2   8      108.09      100.46     16.64 o 
 -12   2   8      210.24      234.17     20.28 o 
 -11   2   8      217.43      228.18     16.72 o 
 -10   2   8      651.77      646.41     20.35 o 
  -9   2   8       22.36       34.09      5.65 o 
  -8   2   8       34.73       47.77      5.33 o 
  -7   2   8      648.25      667.20     14.79 o 
  -6   2   8      448.11      466.79     12.30 o 
  -5   2   8      407.89      405.48     12.76 o 
  -4   2   8      356.23      364.60     12.32 o 
  -3   2   8      197.07      200.77      8.48 o 
  -2   2   8      244.29      247.50      7.06 o 
  -1   2   8       30.80       23.71      3.26 o 
   0   2   8      142.11      157.34      8.90 o 
   1   2   8     1042.31     1121.40     20.50 o 
   2   2   8     1649.06     1775.46     24.62 o 
   3   2   8        2.71        6.13      2.78 o 
   4   2   8        0.73        1.85      2.00 o 
   5   2   8     1633.30     1519.11     30.98 o 
   6   2   8     1608.89     1587.04     42.15 o 
   7   2   8        3.24       13.52      7.58 o 
   8   2   8      182.38      194.66     17.26 o 
   9   2   8      159.44      151.08     16.30 o 
  10   2   8      323.01      349.07     27.35 o 
  11   2   8        6.94       35.90     19.48 o 
 -15   3   8      505.99      494.58     75.27 o 
 -14   3   8       93.43       58.52     13.62 o 
 -13   3   8      153.87      109.88     14.96 o 
 -12   3   8       18.47       25.74     10.30 o 
 -11   3   8     1225.01     1260.22     35.30 o 
 -10   3   8      428.96      445.87     18.89 o 
  -9   3   8     1278.25     1259.47     30.83 o 
  -8   3   8      349.49      342.39     15.51 o 
  -7   3   8      284.60      352.67     11.76 o 
  -6   3   8      111.76      131.94      9.55 o 
  -5   3   8     1734.11     1749.29     32.57 o 
  -4   3   8        1.82        8.53      3.93 o 
  -3   3   8     1202.12     1257.14     25.33 o 
  -2   3   8      211.64      195.18      7.65 o 
  -1   3   8       33.08       60.15      5.21 o 
   0   3   8      759.19      827.68     18.67 o 
   1   3   8      122.17      119.39      6.87 o 
   2   3   8       74.52       79.88      7.41 o 
   3   3   8      448.26      426.91     11.04 o 
   4   3   8      131.53      150.70      9.62 o 
   5   3   8      732.83      784.43     24.37 o 
   6   3   8       48.55       50.82      9.59 o 
   7   3   8      413.16      411.26     23.03 o 
   8   3   8      231.51      239.11     19.10 o 
   9   3   8      664.14      706.87     33.52 o 
  10   3   8        0.51       -3.12      8.71 o 
  11   3   8      586.26      515.34     43.31 o 
 -15   4   8       14.08       -9.85     28.06 o 
 -14   4   8      582.47      675.71     48.82 o 
 -13   4   8       74.71       74.69     13.18 o 
 -12   4   8      550.15      599.20     32.03 o 
 -11   4   8        1.33       18.59      6.44 o 
 -10   4   8     1553.93     1480.13     41.05 o 
  -9   4   8      484.50      479.84     22.27 o 
  -8   4   8     2062.83     2082.95     37.78 o 
  -7   4   8       99.81      105.98      9.82 o 
  -6   4   8      168.54      155.14      7.53 o 
  -5   4   8      405.67      435.67     13.88 o 
  -4   4   8      232.16      261.58     11.77 o 
  -3   4   8       85.89      103.03      7.95 o 
  -2   4   8     2183.47     2337.82     55.32 o 
  -1   4   8      165.13      172.37      9.13 o 
   0   4   8      224.32      204.08      9.49 o 
   1   4   8       12.21       21.05      3.19 o 
   2   4   8      446.40      480.02     13.87 o 
   3   4   8      371.35      358.37     11.48 o 
   4   4   8      686.72      648.01     20.81 o 
   5   4   8      134.71      116.82     10.14 o 
   6   4   8     2606.92     2525.37     53.63 o 
   7   4   8       42.95       38.35      8.48 o 
   8   4   8      172.53      165.98     15.99 o 
   9   4   8       41.92       22.26     10.33 o 
  10   4   8      453.68      446.20     28.09 o 
  11   4   8      367.41      388.91     97.26 o 
 -14   5   8       16.00        3.76     11.01 o 
 -13   5   8       13.21       35.02     10.63 o 
 -12   5   8        8.76        9.88      7.05 o 
 -11   5   8      213.61      247.93     18.12 o 
 -10   5   8      206.84      216.30     17.60 o 
  -9   5   8     1089.51     1078.84     37.42 o 
  -8   5   8      320.83      310.74     18.04 o 
  -7   5   8     1767.23     1771.84     32.45 o 
  -6   5   8        0.04        4.52      2.55 o 
  -5   5   8      221.49      219.02      9.29 o 
  -4   5   8       22.14       30.30      5.04 o 
  -3   5   8     2294.07     2095.92     54.26 o 
  -2   5   8      343.51      308.38     15.74 o 
  -1   5   8     1822.78     1774.36     29.26 o 
   0   5   8       94.50       92.50      8.87 o 
   1   5   8      384.44      416.12     10.88 o 
   2   5   8      406.77      427.18     13.60 o 
   3   5   8       19.31       26.37      4.86 o 
   4   5   8      346.36      385.83     16.13 o 
   5   5   8     1445.56     1435.10     34.46 o 
   6   5   8      851.30      805.07     27.26 o 
   7   5   8      320.60      264.90     18.96 o 
   8   5   8      272.97      263.68     19.87 o 
   9   5   8      120.62      130.92     17.32 o 
  10   5   8      192.86      205.36     21.99 o 
  11   5   8        0.55      -16.54     30.17 o 
 -14   6   8       18.45      -12.80     23.27 o 
 -13   6   8      111.38       82.92     14.77 o 
 -12   6   8       17.68       13.55      8.54 o 
 -11   6   8      104.60       86.43     11.80 o 
 -10   6   8      547.34      510.40     27.69 o 
  -9   6   8      285.00      287.65     22.67 o 
  -8   6   8       60.59       39.00      8.11 o 
  -7   6   8      263.73      291.28     18.61 o 
  -6   6   8     1301.59     1276.34     36.04 o 
  -5   6   8       28.40       29.18      4.88 o 
  -4   6   8      181.57      169.56     10.02 o 
  -3   6   8       95.45      115.46      8.19 o 
  -2   6   8     3513.54     3420.35     32.07 o 
  -1   6   8     2352.78     2359.70     35.23 o 
   0   6   8     7538.76     7430.03     89.50 o 
   1   6   8       82.20       64.14      6.11 o 
   2   6   8      350.42      333.99     12.68 o 
   3   6   8     1767.33     1809.18     27.48 o 
   4   6   8      600.75      600.12     20.71 o 
   5   6   8      937.14      944.49     28.60 o 
   6   6   8      382.47      398.19     19.79 o 
   7   6   8     1223.18     1200.13     46.42 o 
   8   6   8       74.08      113.57     15.78 o 
   9   6   8       60.06       50.45     11.86 o 
  10   6   8        9.28       10.26     10.69 o 
  11   6   8      140.30      210.14     49.57 o 
 -14   7   8       35.82       11.08     16.13 o 
 -13   7   8       38.82       38.00     10.17 o 
 -12   7   8       77.92       73.82     12.93 o 
 -11   7   8        1.34        5.28      9.74 o 
 -10   7   8      770.00      710.69     42.19 o 
  -9   7   8      459.33      492.66     30.12 o 
  -8   7   8      138.81      138.72     16.04 o 
  -7   7   8      187.56      203.73     16.26 o 
  -6   7   8      499.95      463.49     22.48 o 
  -5   7   8      813.74      769.66     24.62 o 
  -4   7   8       19.23       20.08      3.07 o 
  -3   7   8     3891.54     3815.38     50.23 o 
  -2   7   8      239.49      220.88     10.57 o 
  -1   7   8     4180.34     4082.87     48.61 o 
   0   7   8       53.17       70.66      9.15 o 
   1   7   8     1752.83     1708.57     33.43 o 
   2   7   8     2321.67     2359.97     31.44 o 
   3   7   8      604.41      678.94     19.95 o 
   4   7   8       25.65       46.79      7.68 o 
   5   7   8      440.44      413.44     18.29 o 
   6   7   8      646.43      634.43     28.40 o 
   7   7   8      206.85      213.88     20.01 o 
   8   7   8       69.24       60.24     11.84 o 
   9   7   8      119.41       96.26     14.74 o 
  10   7   8       15.77       -1.80     13.33 o 
 -14   8   8      281.33      344.64     62.66 o 
 -13   8   8       10.31        8.35     16.79 o 
 -12   8   8        6.92       10.64     11.85 o 
 -11   8   8      448.85      398.43     30.47 o 
 -10   8   8      358.11      366.41     27.72 o 
  -9   8   8      771.82      792.16     38.92 o 
  -8   8   8      772.46      749.12     35.83 o 
  -7   8   8      334.65      330.14     20.53 o 
  -6   8   8      639.57      672.34     27.70 o 
  -5   8   8      109.57       92.37      9.64 o 
  -4   8   8     2613.77     2612.19     44.92 o 
  -3   8   8      106.07      127.27     13.15 o 
  -2   8   8     1059.80     1109.97     35.47 o 
  -1   8   8      429.29      458.15     20.89 o 
   0   8   8       76.31      106.60     10.55 o 
   1   8   8     4017.92     4034.57     63.97 o 
   2   8   8     1141.90     1151.19     28.40 o 
   3   8   8      100.09      107.74     11.93 o 
   4   8   8      372.10      369.28     18.53 o 
   5   8   8      596.33      577.55     25.24 o 
   6   8   8      988.42     1001.01     36.36 o 
   7   8   8        8.39        2.02      9.17 o 
   8   8   8      335.62      332.76     26.72 o 
   9   8   8      314.13      346.74     27.78 o 
  10   8   8       67.35       71.78     30.43 o 
 -13   9   8      509.54      460.07     35.11 o 
 -12   9   8       85.88       88.84     16.07 o 
 -11   9   8      605.89      607.45     37.67 o 
 -10   9   8      700.04      664.93     38.08 o 
  -9   9   8     1284.48     1340.12     51.11 o 
  -8   9   8       25.71       37.38      9.64 o 
  -7   9   8      383.11      418.82     25.98 o 
  -6   9   8     1319.39     1388.43     40.21 o 
  -5   9   8       80.51       99.82     10.24 o 
  -4   9   8      613.81      609.29     28.13 o 
  -3   9   8      534.42      538.19     26.09 o 
  -2   9   8      458.61      452.34     23.71 o 
  -1   9   8      972.36     1048.55     35.31 o 
   0   9   8      286.09      296.30     17.33 o 
   1   9   8       79.26      104.68     11.12 o 
   2   9   8      534.10      545.21     20.40 o 
   3   9   8      238.52      279.99     16.00 o 
   4   9   8      848.01      886.08     28.39 o 
   5   9   8     1152.80     1199.78     46.03 o 
   6   9   8       80.48       91.86     12.13 o 
   7   9   8      478.32      473.99     30.41 o 
   8   9   8      186.80      176.10     19.58 o 
   9   9   8      171.14      159.68     20.59 o 
  10   9   8        1.19       38.63     27.17 o 
 -13  10   8       50.72       -8.10     16.47 o 
 -12  10   8      683.66      696.04     68.11 o 
 -11  10   8        1.09      -16.08     18.65 o 
 -10  10   8     1377.63     1493.84     57.34 o 
  -9  10   8      494.89      550.31     34.06 o 
  -8  10   8      522.04      561.90     33.20 o 
  -7  10   8      211.34      222.96     23.74 o 
  -6  10   8      293.53      290.86     24.27 o 
  -5  10   8      620.11      590.68     29.24 o 
  -4  10   8      331.15      334.07     21.77 o 
  -3  10   8       28.37       18.34      7.21 o 
  -2  10   8      706.32      661.20     29.49 o 
  -1  10   8     1122.39     1165.25     38.44 o 
   0  10   8     1082.45     1095.06     36.92 o 
   1  10   8       17.13       23.67      6.47 o 
   2  10   8      124.71      136.54     11.10 o 
   3  10   8      199.07      166.79     12.73 o 
   4  10   8      325.40      337.60     18.26 o 
   5  10   8       38.62       58.43     11.07 o 
   6  10   8      472.72      461.56     28.80 o 
   7  10   8        6.00        4.59      7.98 o 
   8  10   8      541.48      595.31     36.04 o 
   9  10   8      122.51      102.75     29.64 o 
  10  10   8      180.36      225.42     53.22 o 
 -13  11   8      583.78      597.23     83.06 o 
 -12  11   8        0.95       -9.94      9.94 o 
 -11  11   8      640.42      636.91     48.00 o 
 -10  11   8        0.58       -3.86     12.34 o 
  -9  11   8      689.06      718.07     48.34 o 
  -8  11   8      185.49      175.11     24.63 o 
  -7  11   8      779.75      746.00     40.11 o 
  -6  11   8      282.37      271.77     24.42 o 
  -5  11   8     1437.41     1313.81     54.77 o 
  -4  11   8      200.02      225.24     18.85 o 
  -3  11   8      106.23      122.73     14.49 o 
  -2  11   8       13.48       12.96      7.68 o 
  -1  11   8     1132.05     1069.37     38.10 o 
   0  11   8       80.79      100.70     12.51 o 
   1  11   8      118.63       89.16     10.65 o 
   2  11   8     1691.47     1591.31     43.13 o 
   3  11   8      358.18      352.74     20.85 o 
   4  11   8      188.36      208.38     14.71 o 
   5  11   8      730.96      715.88     31.96 o 
   6  11   8      198.96      232.14     19.06 o 
   7  11   8      723.26      673.74     33.43 o 
   8  11   8      160.46      191.39     21.30 o 
   9  11   8      465.42      455.05     50.75 o 
 -12  12   8      278.99      319.97     42.76 o 
 -11  12   8       77.57       71.97     24.45 o 
 -10  12   8     1044.95     1096.97     62.78 o 
  -9  12   8       85.95       87.14     21.32 o 
  -8  12   8      508.95      533.43     41.82 o 
  -7  12   8      375.18      346.02     28.16 o 
  -6  12   8      732.29      756.17     40.76 o 
  -5  12   8        0.74       -9.93      9.93 o 
  -4  12   8      820.37      739.45     34.50 o 
  -3  12   8        3.66        9.18      8.10 o 
  -2  12   8      643.52      655.61     48.39 o 
  -1  12   8       25.37       33.71      8.66 o 
   0  12   8     1127.85     1099.21     39.53 o 
   1  12   8       92.69       99.44     12.67 o 
   2  12   8      707.55      716.24     30.06 o 
   3  12   8      829.29      884.19     33.40 o 
   4  12   8     1267.19     1229.56     58.21 o 
   5  12   8      407.16      429.49     25.77 o 
   6  12   8      610.57      590.34     30.90 o 
   7  12   8      735.52      771.26     40.04 o 
   8  12   8      948.15     1032.04     54.45 o 
   9  12   8       94.13       78.55     25.02 o 
 -11  13   8      224.18      258.42     32.24 o 
 -10  13   8       72.56       79.92     22.11 o 
  -9  13   8     1846.35     1917.60     82.51 o 
  -8  13   8        8.54       12.90     16.51 o 
  -7  13   8      497.36      510.72     35.06 o 
  -6  13   8       17.31       26.99      9.59 o 
  -5  13   8      840.60      848.56     43.52 o 
  -4  13   8        9.14       15.29      9.42 o 
  -3  13   8     2685.76     2595.37     90.33 o 
  -2  13   8       64.98       77.72     12.52 o 
  -1  13   8     2892.75     2835.92     66.10 o 
   0  13   8      282.93      272.44     20.91 o 
   1  13   8     2625.32     2580.24     61.75 o 
   2  13   8      675.09      655.35     29.70 o 
   3  13   8     1261.03     1375.94     42.92 o 
   4  13   8      907.44      869.45     43.28 o 
   5  13   8      372.57      401.19     31.74 o 
   6  13   8      264.57      275.78     27.34 o 
   7  13   8      852.36      760.80     45.48 o 
   8  13   8      202.55      235.75     37.14 o 
 -11  14   8        2.21      -29.60     29.60 o 
 -10  14   8      529.96      622.02     50.25 o 
  -9  14   8       97.73       93.76     34.85 o 
  -8  14   8     1166.02     1118.29     62.82 o 
  -7  14   8      171.19      140.43     24.73 o 
  -6  14   8     2531.55     2608.34     79.18 o 
  -5  14   8       16.00        2.50     11.12 o 
  -4  14   8     2659.98     2603.89     68.16 o 
  -3  14   8       45.75       65.86     12.01 o 
  -2  14   8     2166.17     2265.99     61.75 o 
  -1  14   8      362.27      393.73     26.13 o 
   0  14   8     4919.25     4849.93    107.46 o 
   1  14   8       71.02       74.75     11.83 o 
   2  14   8      439.78      430.58     24.96 o 
   3  14   8      160.14      134.81     14.90 o 
   4  14   8     1113.42     1146.07     45.70 o 
   5  14   8       97.87       69.68     16.97 o 
   6  14   8      211.25      211.52     21.78 o 
   7  14   8       12.74       11.42     17.32 o 
 -10  15   8      571.77      589.42     85.81 o 
  -9  15   8     1087.20     1233.58     69.39 o 
  -8  15   8      126.06      142.19     20.97 o 
  -7  15   8      534.32      535.65     38.39 o 
  -6  15   8      494.97      498.06     36.55 o 
  -5  15   8     2929.06     2970.35     85.69 o 
  -4  15   8     1151.98     1087.23     46.05 o 
  -3  15   8      574.48      674.43     35.61 o 
  -2  15   8      108.58      109.03     24.22 o 
  -1  15   8     2430.11     2408.03     65.15 o 
   0  15   8      100.93      121.31     15.91 o 
   1  15   8     1204.84     1172.71     46.45 o 
   2  15   8      107.56       91.08     14.20 o 
   3  15   8      883.36      918.26     37.33 o 
   4  15   8       87.26       86.56     14.39 o 
   5  15   8      355.82      376.34     36.61 o 
   6  15   8        1.72      -15.71     15.71 o 
   7  15   8      571.52      620.21     81.22 o 
  -9  16   8      650.28      878.02    105.15 o 
  -8  16   8      834.07      914.78     64.57 o 
  -7  16   8      347.29      313.89     30.40 o 
  -6  16   8      273.53      290.65     28.65 o 
  -5  16   8      670.97      592.70     44.09 o 
  -4  16   8      170.02      157.32     18.24 o 
  -3  16   8      463.40      476.26     33.71 o 
  -2  16   8      959.96      987.84     43.63 o 
  -1  16   8      226.14      207.41     20.59 o 
   0  16   8     1614.55     1632.08     50.44 o 
   1  16   8       31.12       33.93     10.53 o 
   2  16   8      707.27      721.59     37.82 o 
   3  16   8       30.33       18.47      9.38 o 
   4  16   8      707.36      778.15     39.87 o 
   5  16   8       22.88       23.72     12.97 o 
   6  16   8      921.11      857.22     98.82 o 
  -7  17   8      505.05      487.26     38.48 o 
  -6  17   8        3.92       -0.27     11.47 o 
  -5  17   8      666.41      684.96     44.22 o 
  -4  17   8       16.65       17.52      9.33 o 
  -3  17   8      455.33      462.54     31.57 o 
  -2  17   8        4.01       12.53      9.91 o 
  -1  17   8      341.40      309.09     25.44 o 
   0  17   8       13.63       31.90     11.81 o 
   1  17   8      729.71      709.57     38.87 o 
   2  17   8       26.66       52.07     12.25 o 
   3  17   8      726.30      747.81     40.19 o 
   4  17   8        0.15       -2.65     16.40 o 
   5  17   8      631.91      635.04     87.47 o 
  -6  18   8     1591.61     1579.33    196.41 o 
  -5  18   8      325.29      364.06     45.62 o 
  -4  18   8     1041.98     1168.13     57.97 o 
  -3  18   8        1.22        6.96     16.93 o 
  -2  18   8      520.07      535.15     34.46 o 
  -1  18   8        5.00        7.08      6.99 o 
   0  18   8      409.52      400.44     30.09 o 
   1  18   8       27.51       33.28     11.63 o 
   2  18   8      357.95      331.17     27.81 o 
   3  18   8        5.69       -4.02     18.88 o 
   4  18   8      788.50      773.03     84.50 o 
  -5  19   8     1565.13     1714.75    145.24 o 
  -4  19   8       64.03      191.09     35.02 o 
  -3  19   8     1356.52     1483.59     59.54 o 
  -2  19   8        1.65       15.15     11.98 o 
  -1  19   8      605.02      763.18     42.62 o 
   0  19   8      263.22      253.43     31.99 o 
   1  19   8     1495.90     1481.01     74.50 o 
   2  19   8      200.88      197.33     27.86 o 
   3  19   8      573.10      561.52     56.14 o 
  -3  20   8       19.50       76.33     36.43 o 
  -2  20   8     1691.97     1822.64    142.03 o 
   0  20   8     1686.07     1643.15    136.74 o 
   1  20   8      461.03      440.26     73.05 o 
   2  20   8     1283.22     1446.69    125.88 o 
 -15   0   9       16.36      -22.78     22.78 o 
 -13   0   9       26.84       26.12     15.53 o 
 -11   0   9       29.77        1.45     12.89 o 
  -9   0   9       34.19       27.17     12.43 o 
  -7   0   9     9842.32     9614.13    139.95 o 
  -5   0   9      644.31      603.85     18.81 o 
  -3   0   9    10546.87    10508.17     78.03 o 
  -1   0   9     2502.95     2468.92     41.29 o 
   1   0   9     8013.97     8381.32    149.51 o 
   3   0   9     1256.21     1170.56     39.28 o 
   5   0   9       15.82       14.10      9.68 o 
   7   0   9       14.73        8.38      8.23 o 
   9   0   9      195.60      223.24     28.62 o 
  11   0   9       44.92      -33.96     33.96 o 
 -15   1   9        3.55        4.66     22.49 o 
 -14   1   9        1.72      -11.42     11.42 o 
 -13   1   9       75.38       61.10     12.89 o 
 -12   1   9      238.94      207.09     22.14 o 
 -11   1   9      295.12      306.85     25.71 o 
 -10   1   9       23.85       26.14      8.79 o 
  -9   1   9       37.37       35.53      6.60 o 
  -8   1   9      637.58      621.38     18.52 o 
  -7   1   9      187.27      185.31      9.29 o 
  -6   1   9     2503.46     2421.28     33.32 o 
  -5   1   9       13.16       18.13      2.39 o 
  -4   1   9      205.00      233.96      8.55 o 
  -3   1   9        0.04        3.58      2.75 o 
  -2   1   9     2335.64     2315.97     27.79 o 
  -1   1   9      159.76      172.73      7.34 o 
   0   1   9     1385.08     1353.75     21.76 o 
   1   1   9       26.87       23.61      3.88 o 
   2   1   9     2912.63     2845.89     42.40 o 
   3   1   9        0.95        7.38      3.22 o 
   4   1   9      184.04      184.30     12.73 o 
   5   1   9      126.53      147.13     17.02 o 
   6   1   9      126.97      121.55     11.70 o 
   7   1   9      202.71      214.06     15.19 o 
   8   1   9        4.35        9.84      6.86 o 
   9   1   9       55.04       50.21      9.63 o 
  10   1   9      271.00      297.33     23.38 o 
  11   1   9        6.30       24.06     18.76 o 
 -15   2   9      239.78      212.55     51.45 o 
 -14   2   9       42.29       16.81     10.74 o 
 -13   2   9      236.31      215.41     23.44 o 
 -12   2   9        4.68        3.61      9.90 o 
 -11   2   9      403.76      427.27     26.10 o 
 -10   2   9        0.18        4.26      4.73 o 
  -9   2   9      450.57      478.08     20.74 o 
  -8   2   9      169.58      177.24     10.39 o 
  -7   2   9       83.02       99.32      6.91 o 
  -6   2   9      155.23      154.60      9.79 o 
  -5   2   9      179.10      174.60     11.29 o 
  -4   2   9       56.06       54.48      6.03 o 
  -3   2   9      299.02      311.64      9.98 o 
  -2   2   9        4.46        0.46      1.56 o 
  -1   2   9      822.48      796.43     17.19 o 
   0   2   9      151.75      163.07      7.60 o 
   1   2   9      935.90      988.42     20.38 o 
   2   2   9       18.26       19.90      4.88 o 
   3   2   9       23.88       45.56      5.13 o 
   4   2   9     1604.67     1525.57     30.71 o 
   5   2   9     1001.17      964.46     29.95 o 
   6   2   9       24.46       22.32      6.48 o 
   7   2   9       14.37       17.85      7.85 o 
   8   2   9      228.00      228.94     18.76 o 
   9   2   9      396.90      446.06     36.92 o 
  10   2   9       39.15       64.52     12.14 o 
  11   2   9      157.46      112.40     40.47 o 
 -14   3   9      385.66      404.77     34.72 o 
 -13   3   9      256.59      244.04     25.50 o 
 -12   3   9     1114.38     1167.84     51.48 o 
 -11   3   9        6.24       -7.33      7.33 o 
 -10   3   9      306.97      293.81     17.02 o 
  -9   3   9       41.77       36.59      7.12 o 
  -8   3   9     1201.37     1176.35     43.73 o 
  -7   3   9       35.73       35.27      5.52 o 
  -6   3   9       46.94       46.83      6.77 o 
  -5   3   9        1.21        7.38      4.17 o 
  -4   3   9       81.68      139.33     10.71 o 
  -3   3   9        7.38       12.12      3.61 o 
  -2   3   9       54.64       39.44      3.89 o 
  -1   3   9        0.05        3.13      2.87 o 
   0   3   9      570.56      571.24     18.16 o 
   1   3   9      473.26      480.19     14.13 o 
   2   3   9      406.20      465.02     13.93 o 
   3   3   9      302.78      337.63     12.90 o 
   4   3   9        3.41        9.85      4.33 o 
   5   3   9     1204.24     1196.64     35.77 o 
   6   3   9      367.33      337.13     20.42 o 
   7   3   9       45.74       61.97     11.17 o 
   8   3   9      477.51      455.80     26.21 o 
   9   3   9      115.92      128.83     16.06 o 
  10   3   9      832.27      809.69     47.40 o 
  11   3   9        2.65       62.90     30.33 o 
 -14   4   9       77.28       46.92     15.72 o 
 -13   4   9      828.80      798.75     44.54 o 
 -12   4   9      131.49      155.07     19.38 o 
 -11   4   9      678.77      649.86     26.40 o 
 -10   4   9        2.91        4.29      6.10 o 
  -9   4   9      195.80      197.72     15.09 o 
  -8   4   9      515.49      528.08     23.10 o 
  -7   4   9     1582.07     1556.82     37.76 o 
  -6   4   9      207.46      202.29     11.56 o 
  -5   4   9       62.55       51.91      6.49 o 
  -4   4   9     2209.38     2238.55     34.24 o 
  -3   4   9      273.94      305.34     12.04 o 
  -2   4   9       51.91       50.39      6.09 o 
  -1   4   9       55.98       46.84      5.35 o 
   0   4   9      324.23      305.16     12.86 o 
   1   4   9      217.50      251.07     11.33 o 
   2   4   9       49.43       52.51      5.41 o 
   3   4   9       35.85       36.69      4.95 o 
   4   4   9      124.63      143.33     11.97 o 
   5   4   9      409.41      390.82     20.85 o 
   6   4   9       64.42       82.64     11.27 o 
   7   4   9        7.02       19.95      6.79 o 
   8   4   9       50.52       37.70     10.00 o 
   9   4   9      455.75      546.74     33.97 o 
  10   4   9       26.54       12.00     18.17 o 
  11   4   9       95.49       76.21     35.67 o 
 -14   5   9      135.98      128.47     19.38 o 
 -13   5   9      181.96      178.93     27.45 o 
 -12   5   9      749.30      765.22     42.24 o 
 -11   5   9        1.31        0.15      9.23 o 
 -10   5   9      266.46      283.06     18.79 o 
  -9   5   9      942.83     1031.39     33.96 o 
  -8   5   9      228.09      199.99     14.99 o 
  -7   5   9     1160.35     1133.25     32.89 o 
  -6   5   9      745.55      734.44     25.52 o 
  -5   5   9       53.30       55.97      6.94 o 
  -4   5   9      341.14      388.75     14.21 o 
  -3   5   9      860.96      920.07     18.18 o 
  -2   5   9      693.01      644.57     23.47 o 
  -1   5   9      266.78      284.82     13.59 o 
   0   5   9      520.51      521.81     17.92 o 
   1   5   9       44.79       43.24      5.94 o 
   2   5   9     1008.04     1011.89     21.01 o 
   3   5   9      703.99      682.61     19.11 o 
   4   5   9      100.65       88.43     10.28 o 
   5   5   9      281.21      249.23     15.07 o 
   6   5   9       49.87       48.79     10.72 o 
   7   5   9      125.02      120.56     19.59 o 
   8   5   9       93.14       59.09     16.60 o 
   9   5   9       34.84       12.00      9.71 o 
  10   5   9       71.91       91.78     18.66 o 
  11   5   9       47.17      -29.95     29.95 o 
 -14   6   9        7.67        7.87     14.17 o 
 -13   6   9       22.27       17.41     11.23 o 
 -12   6   9      239.71      245.82     21.26 o 
 -11   6   9       82.80       94.36     12.40 o 
 -10   6   9      613.25      589.01     27.23 o 
  -9   6   9      377.90      364.42     34.74 o 
  -8   6   9     1102.75     1115.75     34.67 o 
  -7   6   9     2272.81     2224.69     46.72 o 
  -6   6   9       57.19       40.87      7.13 o 
  -5   6   9      781.42      705.81     21.52 o 
  -4   6   9     1538.25     1551.78     26.26 o 
  -3   6   9     2029.32     1960.03     33.17 o 
  -2   6   9      491.66      472.53     20.87 o 
  -1   6   9     3907.34     3834.98     58.05 o 
   0   6   9      160.99      149.88     10.36 o 
   1   6   9     1606.92     1600.97     32.80 o 
   2   6   9     1190.02     1242.73     28.64 o 
   3   6   9      753.85      725.45     22.97 o 
   4   6   9      324.71      340.54     18.39 o 
   5   6   9      523.30      448.02     23.00 o 
   6   6   9       58.21       62.43     11.90 o 
   7   6   9      258.24      242.87     21.59 o 
   8   6   9        0.00        4.45      9.49 o 
   9   6   9       82.94      116.75     16.87 o 
  10   6   9       28.16      -17.37     19.81 o 
 -14   7   9        1.22       20.10     24.95 o 
 -13   7   9       20.53        7.82     10.41 o 
 -12   7   9       14.54       -5.49      7.83 o 
 -11   7   9        6.68        7.95      7.20 o 
 -10   7   9      126.49      126.27     13.86 o 
  -9   7   9     1471.55     1480.01     42.33 o 
  -8   7   9      629.20      586.69     25.88 o 
  -7   7   9        5.73       16.96      6.52 o 
  -6   7   9     1673.08     1643.39     38.77 o 
  -5   7   9      469.82      447.37     18.43 o 
  -4   7   9     1749.11     1640.77     40.34 o 
  -3   7   9      257.62      258.84     16.49 o 
  -2   7   9     2118.75     2136.34     44.89 o 
  -1   7   9      177.49      184.45     13.21 o 
   0   7   9     1670.67     1617.36     38.49 o 
   1   7   9        6.16       17.63      5.72 o 
   2   7   9     2208.44     2250.48     42.04 o 
   3   7   9      395.46      388.62     18.44 o 
   4   7   9      637.28      692.79     32.42 o 
   5   7   9     1477.82     1350.01     40.69 o 
   6   7   9      140.85      155.55     17.12 o 
   7   7   9        0.22       -2.09      8.09 o 
   8   7   9      120.07       89.22     21.02 o 
   9   7   9       76.88       46.72     12.79 o 
  10   7   9      165.97       91.83     37.18 o 
 -14   8   9      187.02      219.50     52.47 o 
 -13   8   9      265.78      242.30     26.43 o 
 -12   8   9        7.02        1.37      9.34 o 
 -11   8   9      104.86      104.07     13.51 o 
 -10   8   9       18.88        7.73      8.88 o 
  -9   8   9      243.77      247.02     19.82 o 
  -8   8   9       22.45       23.89      7.40 o 
  -7   8   9      962.50      974.89     43.37 o 
  -6   8   9      217.44      239.49     21.58 o 
  -5   8   9      526.34      565.04     27.51 o 
  -4   8   9     1008.21      936.93     34.75 o 
  -3   8   9     1301.09     1324.43     36.96 o 
  -2   8   9        5.08       10.14      6.23 o 
  -1   8   9      934.67     1008.25     31.69 o 
   0   8   9     2600.17     2543.25     49.71 o 
   1   8   9     1759.26     1760.95     36.21 o 
   2   8   9      252.75      261.38     14.33 o 
   3   8   9     2128.83     2283.88     44.67 o 
   4   8   9     1150.80     1136.67     39.71 o 
   5   8   9      110.45      147.67     13.76 o 
   6   8   9      107.76      112.14     14.60 o 
   7   8   9      297.44      305.64     25.00 o 
   8   8   9      821.08      913.10     44.06 o 
   9   8   9      109.11      141.64     22.39 o 
  10   8   9        1.22      -29.03     29.03 o 
 -13   9   9      149.26      125.79     23.39 o 
 -12   9   9      655.73      680.27     41.70 o 
 -11   9   9      426.70      332.18     34.33 o 
 -10   9   9      427.21      472.76     33.70 o 
  -9   9   9       64.51       46.90     14.72 o 
  -8   9   9     1453.72     1391.97     54.13 o 
  -7   9   9       20.81       35.77     11.11 o 
  -6   9   9     1641.00     1665.46     56.62 o 
  -5   9   9       81.92       85.49     11.14 o 
  -4   9   9      282.47      330.26     21.57 o 
  -3   9   9      388.56      347.82     22.05 o 
  -2   9   9      403.31      396.03     21.03 o 
  -1   9   9      928.41      907.19     31.09 o 
   0   9   9      927.66      947.94     31.44 o 
   1   9   9      600.71      593.41     24.72 o 
   2   9   9     2169.59     2183.96     65.14 o 
   3   9   9      943.10      958.52     32.07 o 
   4   9   9      295.75      318.86     20.60 o 
   5   9   9      516.57      546.23     26.69 o 
   6   9   9      370.84      359.94     26.57 o 
   7   9   9      451.71      455.01     30.55 o 
   8   9   9      683.10      740.36     40.27 o 
   9   9   9      151.28      154.37     26.00 o 
 -13  10   9      645.71      702.09     63.12 o 
 -12  10   9      213.50      187.31     27.24 o 
 -11  10   9      289.92      295.96     32.76 o 
 -10  10   9       72.41       37.99     14.60 o 
  -9  10   9     2125.75     2091.32     73.46 o 
  -8  10   9      144.23      135.46     33.08 o 
  -7  10   9      667.97      677.15     37.99 o 
  -6  10   9      136.23      156.23     19.39 o 
  -5  10   9     1904.20     1824.08     52.22 o 
  -4  10   9      302.13      300.53     21.44 o 
  -3  10   9      680.96      579.06     28.95 o 
  -2  10   9       15.07       20.39      7.24 o 
  -1  10   9      700.83      774.06     29.40 o 
   0  10   9      198.91      190.02     15.41 o 
   1  10   9      358.75      361.63     19.91 o 
   2  10   9      280.53      281.36     18.81 o 
   3  10   9       74.34       84.86     10.49 o 
   4  10   9      314.18      292.98     18.11 o 
   5  10   9       65.80       78.15     12.09 o 
   6  10   9      213.32      223.41     19.07 o 
   7  10   9      575.27      497.71     32.44 o 
   8  10   9      445.34      527.14     35.02 o 
   9  10   9      842.79      879.64     72.05 o 
 -12  11   9      181.89      165.93     31.65 o 
 -11  11   9      184.78      183.23     27.33 o 
 -10  11   9      600.09      591.09     39.38 o 
  -9  11   9      954.10      941.32     48.49 o 
  -8  11   9      671.62      679.54     40.06 o 
  -7  11   9      495.03      482.92     33.15 o 
  -6  11   9      654.96      668.35     48.64 o 
  -5  11   9       49.47       32.35     14.07 o 
  -4  11   9        3.20        8.81      8.04 o 
  -3  11   9      368.54      359.26     23.75 o 
  -2  11   9        9.59        2.01      7.23 o 
  -1  11   9      504.91      448.80     25.81 o 
   0  11   9      717.19      706.66     28.71 o 
   1  11   9       10.15        3.10      5.98 o 
   2  11   9        3.30       -6.14      7.44 o 
   3  11   9      134.30      111.67     12.98 o 
   4  11   9      377.81      423.68     27.86 o 
   5  11   9      410.38      428.84     25.63 o 
   6  11   9       22.09       30.94      9.31 o 
   7  11   9       47.77       52.27     22.35 o 
   8  11   9      430.80      450.41     41.80 o 
 -11  12   9      214.53      232.66     31.21 o 
 -10  12   9      524.76      581.35     39.94 o 
  -9  12   9      387.83      385.62     32.05 o 
  -8  12   9      818.99      833.95     45.75 o 
  -7  12   9      622.73      662.71     39.77 o 
  -6  12   9      118.75      106.63     17.09 o 
  -5  12   9      762.93      699.19     34.91 o 
  -4  12   9     3290.48     3131.30     71.80 o 
  -3  12   9      266.92      262.22     21.36 o 
  -2  12   9       70.10       81.60     12.26 o 
  -1  12   9     1832.21     1820.14     52.93 o 
   0  12   9        5.47        6.84      7.58 o 
   1  12   9      490.62      491.89     28.01 o 
   2  12   9       79.02       89.19     12.31 o 
   3  12   9     1656.96     1684.71     53.65 o 
   4  12   9      128.59      141.27     17.43 o 
   5  12   9       51.58       33.50      9.95 o 
   6  12   9      127.92      123.09     15.00 o 
   7  12   9      561.31      638.80     38.11 o 
   8  12   9      139.62      115.71     33.04 o 
 -11  13   9       18.05       12.93     14.87 o 
 -10  13   9      700.19      766.85     46.71 o 
  -9  13   9      792.34      882.43     48.98 o 
  -8  13   9      659.03      644.34     40.98 o 
  -7  13   9      295.79      292.09     28.79 o 
  -6  13   9     1516.55     1595.52     61.63 o 
  -5  13   9      266.10      258.61     22.41 o 
  -4  13   9     1551.02     1459.51     58.59 o 
  -3  13   9      326.04      350.00     25.09 o 
  -2  13   9     1470.12     1554.83     64.59 o 
  -1  13   9       15.51        8.08      7.15 o 
   0  13   9     1762.10     1858.38     54.42 o 
   1  13   9        1.72        5.56      8.50 o 
   2  13   9     1896.74     1948.52     52.29 o 
   3  13   9      208.32      200.41     17.61 o 
   4  13   9      638.10      679.41     47.08 o 
   5  13   9       11.97       15.32     11.31 o 
   6  13   9      354.93      331.63     27.08 o 
   7  13   9       11.18       21.12     14.44 o 
   8  13   9      499.49      498.82     75.50 o 
 -10  14   9      128.59      161.85     27.40 o 
  -9  14   9     1346.70     1466.45     83.44 o 
  -8  14   9        2.10       -6.07     10.68 o 
  -7  14   9     1046.29      998.62     51.42 o 
  -6  14   9        9.15       28.46     12.28 o 
  -5  14   9     3095.06     3190.87     88.23 o 
  -4  14   9        5.47       15.91      9.53 o 
  -3  14   9      899.58      932.80     52.94 o 
  -2  14   9       98.76      107.60     14.73 o 
  -1  14   9     3150.88     3145.03     73.63 o 
   0  14   9        5.67       29.81     10.46 o 
   1  14   9     1585.34     1585.22     48.56 o 
   2  14   9      337.01      352.64     23.32 o 
   3  14   9     1234.13     1238.87     43.26 o 
   4  14   9       89.50      108.96     21.47 o 
   5  14   9      327.80      324.33     30.24 o 
   6  14   9       82.02       86.50     22.75 o 
  -9  15   9       22.39       11.19     14.01 o 
  -8  15   9     1077.60     1156.84     57.94 o 
  -7  15   9        9.29      -11.13     11.50 o 
  -6  15   9     1658.73     1847.68     70.07 o 
  -5  15   9      293.97      349.54     30.99 o 
  -4  15   9     1521.71     1723.88     64.34 o 
  -3  15   9        5.54        1.23      8.49 o 
  -2  15   9     2365.70     2391.82     66.97 o 
  -1  15   9      503.70      452.87     29.85 o 
   0  15   9     2719.15     2697.82     80.43 o 
   1  15   9      267.45      264.81     21.53 o 
   2  15   9     1572.10     1630.88     50.77 o 
   3  15   9      229.13      245.42     20.18 o 
   4  15   9      731.41      753.84     51.97 o 
   5  15   9      251.25      269.04     43.35 o 
   6  15   9      593.56      597.72     61.48 o 
  -8  16   9       60.19       64.96     17.49 o 
  -7  16   9      959.31     1026.34     62.36 o 
  -6  16   9       29.39       30.27     16.11 o 
  -5  16   9     1014.98      989.44     52.19 o 
  -4  16   9        0.07      -10.07     10.07 o 
  -3  16   9       37.03       29.68     12.48 o 
  -2  16   9      318.32      347.29     27.15 o 
  -1  16   9     2588.02     2573.60     70.97 o 
   0  16   9       84.63      136.95     18.83 o 
   1  16   9      966.00     1049.19     41.91 o 
   2  16   9      284.59      258.45     21.38 o 
   3  16   9      584.81      611.13     35.94 o 
   4  16   9      114.79       90.23     36.48 o 
   5  16   9      502.24      513.34     54.27 o 
  -7  17   9       85.40      147.23     47.24 o 
  -6  17   9      908.53      967.64     70.28 o 
  -5  17   9        0.05        7.38     12.07 o 
  -4  17   9       59.21       49.20     12.26 o 
  -3  17   9      109.37      121.80     19.69 o 
  -2  17   9      100.03      104.17     15.95 o 
  -1  17   9      558.06      583.65     35.23 o 
   0  17   9      291.96      293.20     26.08 o 
   1  17   9        6.47       -5.30     10.21 o 
   2  17   9      490.65      476.87     28.99 o 
   3  17   9       97.42       78.71     15.89 o 
   4  17   9      325.88      392.41     47.71 o 
  -5  18   9     1259.96     1324.48    125.36 o 
  -4  18   9      108.38      104.34     19.53 o 
  -3  18   9       75.11       84.06     13.98 o 
  -2  18   9      131.15      130.68     18.06 o 
  -1  18   9      300.65      367.33     30.21 o 
   0  18   9       14.45       17.43     10.57 o 
   1  18   9      719.92      736.55     45.70 o 
   2  18   9       92.81       79.39     19.45 o 
   3  18   9      338.40      312.91     34.67 o 
   4  18   9      226.52      238.20     49.21 o 
  -4  19   9      730.87      621.80     87.80 o 
  -3  19   9       76.53       77.01     32.51 o 
  -2  19   9      378.33      388.33     63.79 o 
  -1  19   9       20.55       10.29     20.68 o 
   0  19   9     1636.35     1680.51    137.23 o 
   1  19   9        6.12       20.63     19.61 o 
  -3  20   9      753.85      804.97     99.37 o 
 -14   0  10      331.92      398.07     79.97 o 
 -12   0  10     1049.39     1071.56     72.49 o 
 -10   0  10      531.18      646.90     53.07 o 
  -8   0  10     6212.61     6253.16     90.83 o 
  -6   0  10     9755.44     9767.40    106.44 o 
  -4   0  10     6405.25     6259.04     58.50 o 
  -2   0  10     4317.63     4295.81     54.17 o 
   0   0  10     7959.77     8182.59     89.42 o 
   2   0  10     2713.41     2717.33     79.71 o 
   4   0  10     2589.42     2515.12     74.81 o 
   6   0  10      716.37      716.16     48.11 o 
   8   0  10      134.10      142.51     19.90 o 
 -14   1  10       50.70       51.52     14.22 o 
 -13   1  10      896.31      912.62     48.52 o 
 -12   1  10       22.53        4.57      8.14 o 
 -11   1  10      811.82      843.87     44.14 o 
 -10   1  10       80.29       82.43     14.05 o 
  -9   1  10      930.49      936.16     31.92 o 
  -8   1  10        0.14       10.67      5.18 o 
  -7   1  10     1738.47     1729.17     33.18 o 
  -6   1  10       15.80       18.15      4.84 o 
  -5   1  10     6829.25     6672.05    104.80 o 
  -4   1  10      372.14      383.98     11.72 o 
  -3   1  10     5793.88     5692.54     34.83 o 
  -2   1  10        8.29        6.92      2.53 o 
  -1   1  10     2957.96     3076.05     34.65 o 
   0   1  10      209.57      220.91     10.49 o 
   1   1  10     4183.71     4238.41     52.84 o 
   2   1  10       52.72       45.99      6.63 o 
   3   1  10     2745.32     2700.64     55.06 o 
   4   1  10      122.19      117.37     10.03 o 
   5   1  10      967.86      958.31     29.15 o 
   6   1  10       15.61       15.60      6.72 o 
   7   1  10      113.98      131.73     12.51 o 
   8   1  10       64.61       42.31      8.84 o 
   9   1  10      806.71      832.05     38.78 o 
  10   1  10       30.98       39.05     29.03 o 
 -14   2  10     1355.65     1329.96     60.06 o 
 -13   2  10        0.05        6.85     11.48 o 
 -12   2  10     1114.67     1062.49     50.21 o 
 -11   2  10      183.08      175.87     17.05 o 
 -10   2  10      112.50      135.60     18.22 o 
  -9   2  10        7.82       17.48      6.04 o 
  -8   2  10      937.67      975.47     31.98 o 
  -7   2  10      332.29      320.59     14.20 o 
  -6   2  10      452.39      467.24     19.13 o 
  -5   2  10      356.67      358.46     14.71 o 
  -4   2  10     2503.44     2554.51     38.44 o 
  -3   2  10        2.52        2.94      3.48 o 
  -2   2  10      601.10      636.29     13.01 o 
  -1   2  10      223.70      236.27      9.69 o 
   0   2  10     2247.71     2326.63     33.27 o 
   1   2  10       84.26       90.50      7.43 o 
   2   2  10     1621.29     1625.29     45.88 o 
   3   2  10      297.88      339.78     16.16 o 
   4   2  10     1318.68     1341.59     34.51 o 
   5   2  10      176.53      172.48     14.53 o 
   6   2  10      557.06      593.92     27.53 o 
   7   2  10      245.07      236.04     17.38 o 
   8   2  10      705.18      736.08     35.15 o 
   9   2  10       58.10       44.71     12.25 o 
  10   2  10      369.70      332.05     44.00 o 
 -14   3  10        1.94        6.58     20.14 o 
 -13   3  10     2381.37     2623.75    113.08 o 
 -12   3  10        9.13       18.86      9.76 o 
 -11   3  10     1524.01     1570.66     50.73 o 
 -10   3  10      264.55      247.79     18.57 o 
  -9   3  10     1604.34     1675.16     42.39 o 
  -8   3  10       32.99       42.38      9.61 o 
  -7   3  10      128.30      155.21     11.45 o 
  -6   3  10       38.05       51.31      7.43 o 
  -5   3  10     3627.40     3649.51     50.33 o 
  -4   3  10       36.76       29.09      4.97 o 
  -3   3  10      180.40      171.97      9.47 o 
  -2   3  10      176.40      194.73     10.75 o 
  -1   3  10      914.20      888.39     21.41 o 
   0   3  10     1128.93     1156.72     23.61 o 
   1   3  10      801.04      870.64     22.82 o 
   2   3  10      101.27      110.62      7.40 o 
   3   3  10     2110.13     2196.94     44.14 o 
   4   3  10      206.84      219.64     20.43 o 
   5   3  10      809.99      810.35     34.80 o 
   6   3  10      205.84      188.39     26.17 o 
   7   3  10      524.08      609.40     33.49 o 
   8   3  10       50.63       46.29     13.41 o 
   9   3  10      913.71      954.36     45.81 o 
  10   3  10       15.20       38.11     19.62 o 
 -14   4  10     1447.31     1567.63     65.67 o 
 -13   4  10       58.43       66.44     15.60 o 
 -12   4  10     2288.32     2322.08     73.98 o 
 -11   4  10       66.25       65.31     11.23 o 
 -10   4  10      375.46      403.67     22.19 o 
  -9   4  10      383.76      362.28     20.44 o 
  -8   4  10     2009.77     1993.84     45.36 o 
  -7   4  10      174.59      163.28     16.70 o 
  -6   4  10     3313.39     3458.72     48.23 o 
  -5   4  10      683.65      669.50     19.22 o 
  -4   4  10       46.36       49.15      5.51 o 
  -3   4  10      332.57      328.03     12.86 o 
  -2   4  10      441.81      437.30     16.03 o 
  -1   4  10      612.18      622.25     19.63 o 
   0   4  10        3.36        8.78      5.48 o 
   1   4  10      289.62      289.95     14.29 o 
   2   4  10      327.53      331.06     14.38 o 
   3   4  10      541.42      566.26     24.42 o 
   4   4  10     1402.37     1417.26     44.21 o 
   5   4  10      108.37      123.30     14.70 o 
   6   4  10      666.49      656.51     33.75 o 
   7   4  10       27.49       36.00     11.29 o 
   8   4  10      544.29      535.19     47.40 o 
   9   4  10      119.77      137.75     24.17 o 
  10   4  10     1068.56      926.47     95.39 o 
 -14   5  10      225.70      261.56     38.65 o 
 -13   5  10      953.77     1026.90     51.32 o 
 -12   5  10      296.36      313.25     28.27 o 
 -11   5  10      969.95      997.53     33.91 o 
 -10   5  10      397.38      354.24     21.24 o 
  -9   5  10      295.09      281.97     18.41 o 
  -8   5  10      739.38      744.27     28.49 o 
  -7   5  10      709.52      709.66     26.62 o 
  -6   5  10      802.74      788.98     26.64 o 
  -5   5  10     6192.30     5980.25     61.10 o 
  -4   5  10     1307.00     1323.26     35.44 o 
  -3   5  10     1752.06     1734.22     31.15 o 
  -2   5  10      108.73      104.24     12.40 o 
  -1   5  10     1466.40     1475.00     28.55 o 
   0   5  10        8.40       12.20      4.54 o 
   1   5  10     1477.09     1444.98     33.73 o 
   2   5  10       70.52       75.41      8.00 o 
   3   5  10     2578.30     2520.01     42.49 o 
   4   5  10       59.67       59.95      8.49 o 
   5   5  10      155.42      159.48     16.85 o 
   6   5  10      320.06      353.06     25.07 o 
   7   5  10      403.39      371.20     27.27 o 
   8   5  10       33.90       19.06     12.56 o 
   9   5  10      834.39      859.42     48.83 o 
 -14   6  10      917.33      946.17     72.03 o 
 -13   6  10      261.92      245.81     30.36 o 
 -12   6  10      361.35      404.78     37.23 o 
 -11   6  10      549.98      615.34     29.11 o 
 -10   6  10      122.52      127.40     12.89 o 
  -9   6  10     1418.66     1376.12     40.78 o 
  -8   6  10     1619.71     1559.10     41.71 o 
  -7   6  10       31.64       41.46     12.55 o 
  -6   6  10     4222.85     4063.01     82.22 o 
  -5   6  10     2336.05     2355.82     49.26 o 
  -4   6  10     5418.34     5201.20     71.99 o 
  -3   6  10      300.36      330.37     14.52 o 
  -2   6  10     1577.76     1482.51     38.12 o 
  -1   6  10      112.90      106.87     10.96 o 
   0   6  10     5491.52     5532.30     72.44 o 
   1   6  10      279.45      331.85     20.04 o 
   2   6  10     2730.83     2726.50     52.77 o 
   3   6  10       18.24       24.64      8.46 o 
   4   6  10     2431.85     2404.14     56.38 o 
   5   6  10       28.05       20.90      8.21 o 
   6   6  10      221.32      248.11     21.38 o 
   7   6  10        4.64       -2.05      9.71 o 
   8   6  10       62.38       60.37     12.75 o 
   9   6  10        0.88       14.87     12.61 o 
 -14   7  10      146.22      182.14     46.01 o 
 -13   7  10      656.26      672.51     50.36 o 
 -12   7  10       73.49       67.72     12.33 o 
 -11   7  10      573.42      551.17     31.54 o 
 -10   7  10      477.89      468.71     28.66 o 
  -9   7  10     1113.42     1083.72     42.26 o 
  -8   7  10      255.59      265.03     20.88 o 
  -7   7  10      786.60      747.11     33.80 o 
  -6   7  10      287.48      256.74     19.79 o 
  -5   7  10     7457.90     7219.99     88.57 o 
  -4   7  10      699.30      709.01     27.74 o 
  -3   7  10     2553.83     2468.82     50.83 o 
  -2   7  10       55.20       59.09      8.89 o 
  -1   7  10     1792.47     1805.12     42.80 o 
   0   7  10     1565.82     1544.23     39.26 o 
   1   7  10     2076.80     2038.94     39.41 o 
   2   7  10        1.59       -6.81      6.81 o 
   3   7  10     3725.63     3671.01     55.38 o 
   4   7  10      604.95      576.02     27.36 o 
   5   7  10      375.72      404.70     26.62 o 
   6   7  10       75.44       84.29     13.58 o 
   7   7  10      230.67      245.52     22.23 o 
   8   7  10       74.09       74.26     16.27 o 
   9   7  10      195.03      165.31     25.23 o 
 -13   8  10       55.27       32.05     16.54 o 
 -12   8  10      650.87      672.69     36.55 o 
 -11   8  10        3.62       19.76      8.60 o 
 -10   8  10      941.13      997.06     42.54 o 
  -9   8  10        4.76       -0.02      8.48 o 
  -8   8  10     1188.21     1167.84     43.80 o 
  -7   8  10       77.93       72.51     12.23 o 
  -6   8  10     1341.89     1442.39     46.76 o 
  -5   8  10      124.59      115.25     13.02 o 
  -4   8  10     2649.49     2643.60     54.64 o 
  -3   8  10      307.66      249.93     17.08 o 
  -2   8  10     3443.77     3527.67     61.79 o 
  -1   8  10       39.55       41.57      8.63 o 
   0   8  10     1826.18     1855.85     44.27 o 
   1   8  10      838.51      841.86     26.13 o 
   2   8  10     1281.48     1400.30     41.54 o 
   3   8  10      600.13      616.30     24.73 o 
   4   8  10     1025.21     1088.71     34.64 o 
   5   8  10      554.01      554.73     31.44 o 
   6   8  10     1213.62     1191.96     47.60 o 
   7   8  10      554.29      595.62     35.36 o 
   8   8  10      322.12      363.23     29.44 o 
   9   8  10       91.33        7.81     19.50 o 
 -13   9  10      997.52     1084.33     75.11 o 
 -12   9  10       72.65       78.84     14.59 o 
 -11   9  10      661.97      659.85     38.71 o 
 -10   9  10       53.86       49.78     11.66 o 
  -9   9  10     1597.20     1591.33     53.59 o 
  -8   9  10      269.42      261.16     21.98 o 
  -7   9  10      487.63      472.71     28.52 o 
  -6   9  10        1.58        3.35      7.74 o 
  -5   9  10     2753.75     2767.04     58.30 o 
  -4   9  10      117.20       99.69     12.12 o 
  -3   9  10      792.89      750.58     29.92 o 
  -2   9  10      295.45      297.70     19.08 o 
  -1   9  10     2654.32     2637.34     54.52 o 
   0   9  10        0.75        9.43      6.30 o 
   1   9  10      731.28      749.30     28.66 o 
   2   9  10     1226.70     1323.94     41.20 o 
   3   9  10     2429.52     2462.17     52.51 o 
   4   9  10     1914.60     1885.44     46.67 o 
   5   9  10      900.33      941.96     37.81 o 
   6   9  10      234.86      285.50     24.24 o 
   7   9  10      743.03      776.73     40.74 o 
   8   9  10      398.09      438.07     41.56 o 
   9   9  10      233.65      244.84     54.47 o 
 -13  10  10      179.57      193.03     47.15 o 
 -12  10  10      824.58      810.01     46.03 o 
 -11  10  10      181.61      228.23     22.47 o 
 -10  10  10     1050.90     1025.52     64.05 o 
  -9  10  10      236.49      310.52     31.56 o 
  -8  10  10      384.67      440.51     32.35 o 
  -7  10  10        2.53       -7.74     12.07 o 
  -6  10  10     1736.86     1829.72     71.15 o 
  -5  10  10      212.88      228.14     19.72 o 
  -4  10  10      382.66      391.83     22.80 o 
  -3  10  10      370.15      337.08     20.64 o 
  -2  10  10       99.69       86.17     10.85 o 
  -1  10  10      460.45      435.50     23.10 o 
   0  10  10      267.55      286.95     18.58 o 
   1  10  10      604.06      592.58     30.40 o 
   2  10  10      869.22      823.26     32.60 o 
   3  10  10     1625.54     1647.81     49.16 o 
   4  10  10      473.30      471.79     28.13 o 
   5  10  10       14.18       25.44      9.09 o 
   6  10  10      267.70      269.82     24.16 o 
   7  10  10       84.23       49.66     13.08 o 
   8  10  10      961.97      963.60     73.09 o 
 -12  11  10      122.23      100.08     25.52 o 
 -11  11  10      809.45      777.97     56.07 o 
 -10  11  10      394.79      351.13     30.80 o 
  -9  11  10      644.48      697.62     56.79 o 
  -8  11  10      874.14      846.02     45.67 o 
  -7  11  10      181.25      207.18     22.27 o 
  -6  11  10     1299.75     1262.66     53.46 o 
  -5  11  10     1582.55     1429.52     49.05 o 
  -4  11  10      409.89      392.34     26.03 o 
  -3  11  10       26.50       18.41      7.43 o 
  -2  11  10      189.25      160.62     14.98 o 
  -1  11  10      813.15      836.14     32.54 o 
   0  11  10      508.19      523.25     25.76 o 
   1  11  10      229.34      186.54     17.83 o 
   2  11  10       59.17       58.54     10.38 o 
   3  11  10      504.02      495.50     28.47 o 
   4  11  10       87.90       28.94     11.87 o 
   5  11  10       14.78       32.38     14.08 o 
   6  11  10        1.89       14.75      9.63 o 
   7  11  10      788.61      789.18     47.33 o 
   8  11  10       14.39       13.83     28.66 o 
 -12  12  10      373.46      433.00     74.96 o 
 -11  12  10      323.29      290.07     33.98 o 
 -10  12  10      884.15      885.73     50.05 o 
  -9  12  10     1261.44     1281.51     58.58 o 
  -8  12  10       94.81       88.95     17.20 o 
  -7  12  10      777.61      824.23     45.39 o 
  -6  12  10     1378.68     1442.14     58.42 o 
  -5  12  10     2076.27     2151.53     61.75 o 
  -4  12  10      667.94      631.43     38.09 o 
  -3  12  10      180.94      189.20     18.29 o 
  -2  12  10      627.07      618.08     29.25 o 
  -1  12  10      121.90      129.14     14.45 o 
   0  12  10      276.23      280.65     20.35 o 
   1  12  10        4.34       -0.08      9.24 o 
   2  12  10      490.00      516.58     27.50 o 
   3  12  10       37.35       35.07      8.83 o 
   4  12  10      510.33      529.44     41.51 o 
   5  12  10        3.26        4.96     10.35 o 
   6  12  10      430.13      448.97     36.27 o 
 -11  13  10      133.65       84.50     33.31 o 
 -10  13  10      672.39      718.73     46.37 o 
  -9  13  10      487.55      449.50     36.31 o 
  -8  13  10      216.63      239.85     26.44 o 
  -7  13  10      398.09      358.41     31.02 o 
  -6  13  10     1666.22     1607.94     63.41 o 
  -5  13  10     1975.75     2087.97     62.65 o 
  -4  13  10       57.86       64.81     12.89 o 
  -3  13  10     1211.10     1184.05     46.11 o 
  -2  13  10      357.66      343.06     25.05 o 
  -1  13  10     1930.99     1923.99     52.14 o 
   0  13  10      154.43      166.86     18.13 o 
   1  13  10      564.34      552.83     31.77 o 
   2  13  10      332.61      342.59     23.07 o 
   3  13  10     2927.91     2959.31     72.52 o 
   4  13  10      147.80      126.09     26.33 o 
   5  13  10      557.06      586.26     40.20 o 
   6  13  10       82.09       52.43     20.74 o 
 -10  14  10      545.93      476.08     76.19 o 
  -9  14  10       79.44      123.69     23.34 o 
  -8  14  10      379.51      385.40     38.05 o 
  -7  14  10        8.33        5.65      9.61 o 
  -6  14  10     1163.93     1210.89     64.33 o 
  -5  14  10      169.04      192.48     20.37 o 
  -4  14  10     3632.57     3622.21     83.60 o 
  -3  14  10      435.39      371.82     28.25 o 
  -2  14  10     1563.15     1673.82     66.20 o 
  -1  14  10      122.21      120.91     14.50 o 
   0  14  10     2091.31     2145.01     63.56 o 
   1  14  10      424.42      462.09     27.73 o 
   2  14  10     1772.89     1792.88     53.37 o 
   3  14  10     1239.45     1259.48     45.02 o 
   4  14  10     1041.12     1155.39     63.90 o 
   5  14  10        1.06       14.45     13.33 o 
   6  14  10      459.62      517.17     76.87 o 
  -8  15  10       79.54       97.18     23.85 o 
  -7  15  10      596.26      781.16     47.72 o 
  -6  15  10      295.23      304.50     29.96 o 
  -5  15  10     3452.86     3340.85     83.61 o 
  -4  15  10       54.84       61.11     13.32 o 
  -3  15  10      887.26      931.39     66.99 o 
  -2  15  10      779.91      802.33     40.01 o 
  -1  15  10     1708.16     1768.16     58.20 o 
   0  15  10        0.69        7.84     14.17 o 
   1  15  10     1123.26     1190.47     44.80 o 
   2  15  10      928.55      891.80     38.95 o 
   3  15  10      914.75      974.54     51.58 o 
   4  15  10      110.12      136.23     30.39 o 
   5  15  10      329.07      298.68     40.92 o 
   6  15  10      342.06      376.31     65.83 o 
  -7  16  10       40.50       16.58     10.23 o 
  -6  16  10     1761.90     1849.99     73.99 o 
  -5  16  10        2.25       13.65     14.27 o 
  -4  16  10      201.88      189.38     20.49 o 
  -3  16  10      244.07      245.35     23.62 o 
  -2  16  10      451.07      456.50     31.11 o 
  -1  16  10      176.76      232.37     27.28 o 
   0  16  10      138.15      130.93     16.28 o 
   1  16  10      427.61      448.47     31.22 o 
   2  16  10      416.44      466.17     33.52 o 
   3  16  10      242.70      213.43     29.94 o 
   4  16  10      482.92      446.94     73.88 o 
   5  16  10      402.06      358.32     64.80 o 
  -6  17  10       68.44      105.65     39.94 o 
  -5  17  10      144.87      168.34     24.00 o 
  -4  17  10      146.91      134.01     27.66 o 
  -3  17  10       71.15       60.48     13.08 o 
  -2  17  10      411.53      449.76     31.82 o 
  -1  17  10      319.99      402.31     35.09 o 
   0  17  10        3.04        0.13     10.83 o 
   1  17  10       20.49       46.44     11.50 o 
   2  17  10      588.16      592.32     44.83 o 
   3  17  10      197.78      207.88     47.98 o 
  -5  18  10      503.91      512.88     79.92 o 
  -4  18  10      358.10      348.79     46.03 o 
  -3  18  10        8.46      -12.08     15.91 o 
  -2  18  10      231.48      198.38     55.43 o 
  -1  18  10       66.07       78.72     19.44 o 
   0  18  10       46.72       27.67     14.53 o 
   1  18  10       18.09       51.45     19.72 o 
   2  18  10      117.60      158.98     44.39 o 
  -4  19  10      246.50      245.50     56.79 o 
  -3  19  10      333.73      348.22     63.54 o 
   0  19  10       47.22        9.84     20.48 o 
   1  19  10      360.03      265.72     55.92 o 
 -13   0  11     1390.93     1543.92     73.36 o 
 -11   0  11     3112.32     3014.12    196.35 o 
  -9   0  11      469.91      536.39     79.61 o 
  -7   0  11     4719.38     4708.57     82.02 o 
  -5   0  11     6155.02     6059.89    224.92 o 
  -3   0  11     7572.62     7511.13     85.72 o 
  -1   0  11     8072.75     8025.68    108.86 o 
   1   0  11     4932.17     5165.77    114.65 o 
   3   0  11     2434.01     2361.87     59.23 o 
   5   0  11     1791.16     2014.61     61.24 o 
   7   0  11      983.21      998.59     74.21 o 
   9   0  11      427.32      419.56     69.84 o 
 -14   1  11      188.31      175.35     20.69 o 
 -13   1  11        5.62        8.92     16.64 o 
 -12   1  11     1392.84     1546.66     61.78 o 
 -11   1  11      278.88      278.82     26.78 o 
 -10   1  11     2703.83     2618.69     79.61 o 
  -9   1  11       70.44       64.30      9.76 o 
  -8   1  11     4914.35     5039.44     66.66 o 
  -7   1  11        1.01       12.17      5.82 o 
  -6   1  11     1931.43     1959.93     43.27 o 
  -5   1  11       21.78       23.72      4.39 o 
  -4   1  11     9849.77     9622.87     64.85 o 
  -3   1  11      499.69      505.10     16.66 o 
  -2   1  11     7035.23     6998.31     51.17 o 
  -1   1  11      421.25      415.37     13.59 o 
   0   1  11     4829.72     4902.88     50.25 o 
   1   1  11       36.68       34.34      5.90 o 
   2   1  11     2908.96     3009.70     63.88 o 
   3   1  11        2.08        5.70      5.17 o 
   4   1  11     2896.25     2856.57     48.83 o 
   5   1  11      145.17      137.71     13.31 o 
   6   1  11     1102.68     1190.90     38.70 o 
   7   1  11      174.87      174.34     19.11 o 
   8   1  11      769.28      790.42     41.77 o 
   9   1  11       20.51       37.79     16.22 o 
 -14   2  11        9.90        4.48     12.58 o 
 -13   2  11     1886.35     2023.49     82.42 o 
 -12   2  11      303.72      349.52     30.33 o 
 -11   2  11      691.15      648.91     38.32 o 
 -10   2  11       25.45       10.88      8.78 o 
  -9   2  11     5407.95     5368.10     74.09 o 
  -8   2  11      556.72      581.20     26.16 o 
  -7   2  11     3147.79     3247.16     52.64 o 
  -6   2  11     1318.36     1312.15     37.67 o 
  -5   2  11     1066.34     1079.79     25.48 o 
  -4   2  11      286.44      298.24     13.85 o 
  -3   2  11     6546.12     6623.89     54.14 o 
  -2   2  11      429.23      412.51     15.82 o 
  -1   2  11     2597.63     2592.44     35.14 o 
   0   2  11      660.87      709.25     19.40 o 
   1   2  11     3022.96     3054.99     41.52 o 
   2   2  11       32.62       38.20      6.02 o 
   3   2  11      815.89      843.56     31.64 o 
   4   2  11      437.61      445.19     21.69 o 
   5   2  11     2865.52     2793.69     60.24 o 
   6   2  11       77.56       84.70     12.59 o 
   7   2  11     1110.12     1136.62     42.99 o 
   8   2  11      153.07      137.14     16.76 o 
   9   2  11      600.51      564.47     47.39 o 
 -14   3  11     1032.93      988.12    106.91 o 
 -13   3  11        4.25        8.16     11.40 o 
 -12   3  11     2373.61     2699.20     80.91 o 
 -11   3  11        9.13        5.53      7.78 o 
 -10   3  11     2719.51     2859.18     60.26 o 
  -9   3  11       42.48       45.60      8.72 o 
  -8   3  11     2671.74     2671.91     64.09 o 
  -7   3  11     1283.22     1295.54     38.55 o 
  -6   3  11       62.16       58.60      7.38 o 
  -5   3  11       57.35       56.50      6.17 o 
  -4   3  11     2944.53     2928.00     41.59 o 
  -3   3  11       54.94       51.49      6.19 o 
  -2   3  11     1454.54     1386.83     32.57 o 
  -1   3  11       33.88       37.40      5.23 o 
   0   3  11     1171.51     1179.41     26.15 o 
   1   3  11      114.78      109.18      8.55 o 
   2   3  11     1148.93     1213.46     34.45 o 
   3   3  11       74.17       62.85      9.77 o 
   4   3  11     1420.64     1521.85     46.71 o 
   5   3  11       78.87       80.29     13.93 o 
   6   3  11     2060.41     2051.18     59.97 o 
   7   3  11       39.64       64.75     13.23 o 
   8   3  11     1501.50     1404.82     49.99 o 
   9   3  11       10.02       30.01     20.11 o 
 -14   4  11        6.54       44.33     31.84 o 
 -13   4  11     2428.06     2623.79    137.87 o 
 -12   4  11        4.09       29.56     17.77 o 
 -11   4  11     2100.78     2236.73     71.72 o 
 -10   4  11        7.39       -4.98      9.96 o 
  -9   4  11     2113.77     2229.13     54.45 o 
  -8   4  11      324.22      287.66     21.19 o 
  -7   4  11     2752.97     2660.62     64.72 o 
  -6   4  11       91.70       65.17     11.56 o 
  -5   4  11      521.37      509.10     20.47 o 
  -4   4  11     1026.36      997.88     28.56 o 
  -3   4  11     1889.78     1841.91     38.89 o 
  -2   4  11        5.93        1.23      4.24 o 
  -1   4  11     1673.67     1591.78     36.77 o 
   0   4  11       65.96       59.95      8.59 o 
   1   4  11     3350.21     3493.74     50.20 o 
   2   4  11        0.11        1.69      6.07 o 
   3   4  11      979.95      955.16     35.83 o 
   4   4  11        8.91        8.87      8.83 o 
   5   4  11     2810.55     2847.88     68.04 o 
   6   4  11      215.83      311.92     24.82 o 
   7   4  11     2021.04     2165.01     65.20 o 
   8   4  11       32.79       39.64     13.08 o 
   9   4  11     1216.69     1196.31     66.97 o 
 -13   5  11      117.37      137.96     33.43 o 
 -12   5  11     1315.28     1515.55     74.15 o 
 -11   5  11      102.77      109.17     17.15 o 
 -10   5  11     2509.70     2537.31     64.05 o 
  -9   5  11      559.73      582.21     30.46 o 
  -8   5  11     3613.87     3673.63     74.34 o 
  -7   5  11      403.97      406.00     24.97 o 
  -6   5  11     3099.04     2980.61     69.65 o 
  -5   5  11     1713.27     1789.13     46.73 o 
  -4   5  11     4360.03     4116.23     59.17 o 
  -3   5  11        1.00        4.01      5.89 o 
  -2   5  11     2716.53     2620.55     41.37 o 
  -1   5  11      319.04      299.47     16.65 o 
   0   5  11     3826.18     3840.31     66.66 o 
   1   5  11      243.18      297.74     15.20 o 
   2   5  11     3345.47     3351.45     87.69 o 
   3   5  11        1.41        7.58      6.29 o 
   4   5  11      980.27      965.79     38.20 o 
   5   5  11      616.16      581.24     31.50 o 
   6   5  11     1370.36     1383.23     50.51 o 
   7   5  11      135.06      132.05     20.62 o 
   8   5  11     1562.70     1570.13     58.38 o 
   9   5  11       12.32       40.25     20.58 o 
 -13   6  11      634.22      732.46     64.57 o 
 -12   6  11      126.69      117.62     20.37 o 
 -11   6  11      846.93      857.80     39.31 o 
 -10   6  11      152.25      167.01     21.93 o 
  -9   6  11     2159.38     2134.57     59.17 o 
  -8   6  11      798.70      798.58     35.81 o 
  -7   6  11     3254.42     3096.76     68.57 o 
  -6   6  11      626.19      559.02     29.09 o 
  -5   6  11     2837.70     2617.83     53.70 o 
  -4   6  11       41.32       71.89     10.71 o 
  -3   6  11     5306.32     5182.23     74.50 o 
  -2   6  11       77.39      112.14     12.19 o 
  -1   6  11     6791.93     6601.84     77.21 o 
   0   6  11      713.70      724.82     27.53 o 
   1   6  11      861.10      883.33     32.56 o 
   2   6  11       83.94       78.75     13.37 o 
   3   6  11     1852.68     1914.41     46.81 o 
   4   6  11        9.02        4.14      7.56 o 
   5   6  11      713.06      693.51     34.71 o 
   6   6  11       53.77       62.42     12.53 o 
   7   6  11      414.53      388.78     28.70 o 
   8   6  11        0.20        9.66     13.34 o 
   9   6  11      509.37      550.59     80.04 o 
 -13   7  11      110.95      113.97     40.84 o 
 -12   7  11      648.11      744.54     44.46 o 
 -11   7  11        1.20        2.78      8.33 o 
 -10   7  11     2119.24     2178.76     62.44 o 
  -9   7  11       87.70       53.27     12.49 o 
  -8   7  11     1871.53     1932.14     56.48 o 
  -7   7  11       82.79       86.36     12.89 o 
  -6   7  11     1034.16     1040.37     40.44 o 
  -5   7  11     1012.12      969.32     33.72 o 
  -4   7  11     5026.64     4739.44     73.68 o 
  -3   7  11       33.84       26.38      9.23 o 
  -2   7  11     5839.12     5623.39     78.86 o 
  -1   7  11      388.09      385.29     21.06 o 
   0   7  11     2531.81     2510.03     52.12 o 
   1   7  11      220.48      215.35     18.51 o 
   2   7  11     2135.27     2229.56     57.67 o 
   3   7  11      248.79      256.98     18.18 o 
   4   7  11     1320.49     1359.77     43.14 o 
   5   7  11        6.06       12.85      9.87 o 
   6   7  11      929.84      925.96     42.74 o 
   7   7  11       33.46       34.38     10.53 o 
   8   7  11      280.26      260.45     27.93 o 
 -13   8  11      369.85      300.71     60.52 o 
 -12   8  11      186.34      238.21     25.55 o 
 -11   8  11     1185.65     1200.62     48.61 o 
 -10   8  11      290.91      304.99     24.32 o 
  -9   8  11     1782.59     1805.11     56.96 o 
  -8   8  11      330.46      278.73     22.47 o 
  -7   8  11     1220.44     1233.23     45.57 o 
  -6   8  11       94.60       98.21     14.04 o 
  -5   8  11     2500.94     2493.29     55.31 o 
  -4   8  11       26.14       33.97      8.85 o 
  -3   8  11     2874.11     2826.37     57.78 o 
  -2   8  11     1198.75     1126.43     36.52 o 
  -1   8  11     4385.05     4272.67     70.31 o 
   0   8  11      475.14      472.98     23.58 o 
   1   8  11     2213.71     2220.31     63.29 o 
   2   8  11        0.03        5.91      7.78 o 
   3   8  11     2507.63     2521.46     64.14 o 
   4   8  11      493.51      438.97     28.97 o 
   5   8  11     1238.47     1231.56     47.58 o 
   6   8  11       15.28       22.64     10.48 o 
   7   8  11     1038.64     1055.25     48.09 o 
   8   8  11      115.09       73.13     51.45 o 
 -12   9  11     1064.40     1099.10     53.23 o 
 -11   9  11      261.87      206.49     22.57 o 
 -10   9  11     1303.97     1364.24     52.10 o 
  -9   9  11      233.30      241.10     22.01 o 
  -8   9  11      459.83      495.67     30.63 o 
  -7   9  11     1396.25     1388.45     49.48 o 
  -6   9  11     1522.21     1438.28     49.51 o 
  -5   9  11        0.28       -3.36      8.20 o 
  -4   9  11     1776.09     1814.45     48.27 o 
  -3   9  11       51.36       54.31      9.94 o 
  -2   9  11     2945.61     2787.60     58.55 o 
  -1   9  11       44.32       39.97      8.62 o 
   0   9  11      668.46      691.05     29.22 o 
   1   9  11       66.77       84.97     12.38 o 
   2   9  11     1575.45     1623.04     55.89 o 
   3   9  11      985.66     1016.08     41.99 o 
   4   9  11      741.22      890.80     46.86 o 
   5   9  11        0.20       -0.90     11.29 o 
   6   9  11      957.76      986.12     52.23 o 
   7   9  11        3.87        2.97     15.21 o 
 -12  10  11        2.36        6.17     12.03 o 
 -11  10  11     1552.26     1606.73     58.85 o 
 -10  10  11      341.14      325.70     26.47 o 
  -9  10  11     1408.44     1434.12     53.42 o 
  -8  10  11       18.92       -4.13     18.49 o 
  -7  10  11      192.96      194.97     19.86 o 
  -6  10  11        0.01       -2.03      7.36 o 
  -5  10  11     1597.67     1573.42     46.64 o 
  -4  10  11        3.63        9.66      7.60 o 
  -3  10  11     1153.98     1147.13     38.91 o 
  -2  10  11        0.98       -8.03      8.03 o 
  -1  10  11      383.50      393.04     22.67 o 
   0  10  11      329.80      256.28     18.58 o 
   1  10  11      121.17      114.04     15.07 o 
   2  10  11       23.67       10.97      6.65 o 
   3  10  11      780.81      783.63     41.84 o 
   4  10  11       32.80       27.13     10.73 o 
   5  10  11      584.93      639.64     37.28 o 
   6  10  11        0.05      -11.66     14.23 o 
   7  10  11     1249.69     1407.53    127.63 o 
 -12  11  11     1156.05     1179.61     80.57 o 
 -11  11  11      141.61      176.68     35.96 o 
 -10  11  11     1539.07     1563.08     58.13 o 
  -9  11  11      221.80      211.66     21.74 o 
  -8  11  11     1007.57     1053.37     63.15 o 
  -7  11  11        5.46       -0.47      9.73 o 
  -6  11  11      630.29      639.74     34.87 o 
  -5  11  11      696.58      652.35     33.71 o 
  -4  11  11      207.46      189.76     17.23 o 
  -3  11  11        0.04        3.89      7.94 o 
  -2  11  11      753.89      745.32     32.23 o 
  -1  11  11      106.85      103.48     12.55 o 
   0  11  11       29.47       40.19     14.69 o 
   1  11  11        4.71       -9.37      9.37 o 
   2  11  11      378.48      348.69     24.81 o 
   3  11  11      164.09      157.67     24.93 o 
   4  11  11     1034.79     1057.62     47.85 o 
   5  11  11        5.25       -3.70     11.94 o 
   6  11  11      904.30      925.64     65.62 o 
 -11  12  11     1151.23     1135.45     65.07 o 
 -10  12  11      435.61      459.91     35.94 o 
  -9  12  11      405.79      459.22     37.50 o 
  -8  12  11      527.72      531.19     37.70 o 
  -7  12  11      312.27      332.52     35.43 o 
  -6  12  11      136.98      183.82     19.94 o 
  -5  12  11      901.23      903.64     37.42 o 
  -4  12  11      113.49      113.80     14.23 o 
  -3  12  11      420.98      405.32     24.48 o 
  -2  12  11        0.04        7.96      8.07 o 
  -1  12  11     1641.95     1656.49     48.34 o 
   0  12  11        0.61       -0.15      7.77 o 
   1  12  11       73.25       68.92     12.38 o 
   2  12  11       12.61        4.18      8.05 o 
   3  12  11     1292.99     1445.35     57.80 o 
   4  12  11      318.06      303.51     28.49 o 
   5  12  11      182.16      202.58     24.33 o 
 -10  13  11      665.83      707.21     91.99 o 
  -9  13  11       41.21       53.93     15.90 o 
  -8  13  11      120.09      110.15     21.10 o 
  -7  13  11       77.75       78.06     15.62 o 
  -6  13  11     1178.93     1218.84     56.70 o 
  -5  13  11      376.29      392.74     28.38 o 
  -4  13  11     1643.24     1653.04     51.28 o 
  -3  13  11       65.77       44.34     10.19 o 
  -2  13  11     2833.68     2814.56     70.31 o 
  -1  13  11        6.48       10.21      8.45 o 
   0  13  11     1296.53     1355.30     50.82 o 
   1  13  11       14.49        3.76      9.90 o 
   2  13  11     1218.68     1293.79     52.32 o 
   3  13  11        0.08        9.88      9.93 o 
   4  13  11      210.56      178.64     25.63 o 
   5  13  11        0.29       30.14     28.38 o 
  -9  14  11     1135.07     1048.76    111.48 o 
  -8  14  11       21.78       22.53     10.94 o 
  -7  14  11      406.42      429.37     35.76 o 
  -6  14  11      138.28      144.66     20.93 o 
  -5  14  11     1870.95     1927.33     63.13 o 
  -4  14  11       10.47       32.48     11.55 o 
  -3  14  11     1528.18     1497.16     49.66 o 
  -2  14  11        3.32        6.65      8.49 o 
  -1  14  11     2728.32     2741.98     73.70 o 
   0  14  11       10.61       16.77     12.04 o 
   1  14  11      761.93      771.90     41.43 o 
   2  14  11       93.03       88.50     14.24 o 
   3  14  11     1930.89     2047.35     86.15 o 
   4  14  11       32.73       25.88     22.51 o 
   5  14  11      247.15      159.24     44.33 o 
  -7  15  11       23.18       12.63     11.44 o 
  -6  15  11     1075.17     1021.75     73.04 o 
  -5  15  11       20.16        8.07      9.09 o 
  -4  15  11      378.20      383.15     29.02 o 
  -3  15  11      167.30      157.91     17.51 o 
  -2  15  11      845.47      845.73     37.97 o 
  -1  15  11       62.58       87.35     15.21 o 
   0  15  11      723.44      724.16     39.44 o 
   1  15  11      404.13      428.48     27.85 o 
   2  15  11      684.03      795.25     37.80 o 
   3  15  11      151.31      191.25     37.23 o 
   4  15  11      385.20      406.56     48.49 o 
  -6  16  11        1.26      -10.14     23.35 o 
  -5  16  11      578.74      503.61     37.05 o 
  -4  16  11        3.28        0.08     14.15 o 
  -3  16  11      335.65      354.63     28.43 o 
  -2  16  11        0.01       -0.58      9.89 o 
  -1  16  11      283.75      266.65     27.44 o 
   0  16  11       68.27       53.46     14.49 o 
   1  16  11        1.96        1.05      8.83 o 
   2  16  11      381.85      402.82     34.73 o 
   3  16  11      219.12      214.99     49.44 o 
  -5  17  11        0.71       -9.43     20.79 o 
  -4  17  11       36.11       53.92     21.94 o 
  -3  17  11       44.61       53.83     16.94 o 
  -2  17  11       85.26      104.24     22.52 o 
  -1  17  11      114.87      123.91     39.91 o 
   0  17  11        2.32      -21.83     21.83 o 
   1  17  11       19.34       10.29     13.46 o 
  -4  18  11      101.56       41.53     23.37 o 
   0  18  11       89.06       97.24     35.34 o 
   1  18  11        2.77       64.37     29.42 o 
 -14   0  12       43.64       79.18     35.08 o 
 -12   0  12      568.73      624.74     58.92 o 
 -10   0  12      906.84      934.48     69.99 o 
  -8   0  12     2549.72     2681.75     65.71 o 
  -6   0  12     1514.18     1530.00     46.96 o 
  -4   0  12     5765.27     5666.32    104.47 o 
  -2   0  12     2805.77     2743.76     59.88 o 
   0   0  12     3539.74     3583.12    108.98 o 
   2   0  12     1605.97     1692.38     78.62 o 
   4   0  12     1967.46     1956.46     72.39 o 
   6   0  12      706.67      724.33     49.01 o 
   8   0  12      506.39      478.53     72.26 o 
 -14   1  12        0.97      -34.08     34.08 o 
 -13   1  12      191.24      169.58     22.15 o 
 -12   1  12        7.18        3.85      8.49 o 
 -11   1  12      834.69      891.52     47.96 o 
 -10   1  12        0.85        1.03      9.33 o 
  -9   1  12     1792.82     1926.46     67.37 o 
  -8   1  12      884.60      874.15     32.58 o 
  -7   1  12     4930.23     4831.30     71.74 o 
  -6   1  12       24.35       12.82      5.29 o 
  -5   1  12     1258.58     1316.99     33.14 o 
  -4   1  12      234.25      224.80     14.15 o 
  -3   1  12     5191.12     5165.16     59.17 o 
  -2   1  12      598.42      634.87     18.54 o 
  -1   1  12     2656.94     2581.53     40.49 o 
   0   1  12       41.96       35.77      5.57 o 
   1   1  12     3590.18     3653.33     78.86 o 
   2   1  12        4.61       10.88      6.40 o 
   3   1  12     1453.85     1515.16     38.53 o 
   4   1  12      722.15      654.72     29.63 o 
   5   1  12     1420.06     1475.89     46.84 o 
   6   1  12      200.98      200.22     18.96 o 
   7   1  12      186.43      207.41     20.88 o 
   8   1  12       46.55       47.77     16.98 o 
 -13   2  12       69.12       76.87     21.02 o 
 -12   2  12     1618.84     1638.48     77.37 o 
 -11   2  12      237.56      199.84     27.88 o 
 -10   2  12     1017.94      999.59     49.34 o 
  -9   2  12      704.40      672.47     29.74 o 
  -8   2  12     4181.86     4257.63     78.53 o 
  -7   2  12      619.18      623.59     26.13 o 
  -6   2  12      757.10      736.39     25.37 o 
  -5   2  12      116.53      110.23     10.17 o 
  -4   2  12     3120.00     3024.44     45.45 o 
  -3   2  12      241.39      234.90     13.01 o 
  -2   2  12     1371.33     1390.53     27.68 o 
  -1   2  12      141.82      135.15      9.61 o 
   0   2  12     4731.83     4538.44     56.16 o 
   1   2  12       42.31       38.39      5.62 o 
   2   2  12      478.46      500.49     23.55 o 
   3   2  12      675.46      654.24     25.78 o 
   4   2  12     2567.31     2465.00     58.12 o 
   5   2  12       13.42       13.31      8.21 o 
   6   2  12      359.86      420.68     28.93 o 
   7   2  12      341.89      360.09     28.36 o 
   8   2  12      653.16      728.26     52.51 o 
 -13   3  12      901.51      884.80     58.79 o 
 -12   3  12      386.62      453.70     42.02 o 
 -11   3  12     1161.64     1153.70     53.16 o 
 -10   3  12      474.98      453.23     32.81 o 
  -9   3  12     2730.51     2814.71     65.46 o 
  -8   3  12      145.84      156.88     15.93 o 
  -7   3  12     1422.67     1437.73     45.64 o 
  -6   3  12      764.27      731.45     25.38 o 
  -5   3  12      131.19      147.15     11.68 o 
  -4   3  12        9.47       11.24      5.48 o 
  -3   3  12     2080.96     2094.54     45.28 o 
  -2   3  12        8.16        9.53      5.74 o 
  -1   3  12      903.67      826.75     25.01 o 
   0   3  12        0.02        1.79      5.50 o 
   1   3  12     1841.64     1855.22     39.10 o 
   2   3  12        6.21        7.15      6.74 o 
   3   3  12      292.00      321.07     19.46 o 
   4   3  12        2.30       -1.11      7.02 o 
   5   3  12     2045.19     1999.67     53.16 o 
   6   3  12        0.14       -1.16      8.24 o 
   7   3  12     1347.05     1361.76     53.61 o 
   8   3  12        3.72       -6.89     21.20 o 
 -13   4  12       15.48      -11.93     20.18 o 
 -12   4  12     1180.45     1307.47     69.89 o 
 -11   4  12       53.76       34.81     15.47 o 
 -10   4  12     3271.55     3557.26     87.29 o 
  -9   4  12       79.96       62.05     11.97 o 
  -8   4  12     2228.04     2284.75     59.52 o 
  -7   4  12       57.67       61.31     11.48 o 
  -6   4  12      434.02      434.49     22.49 o 
  -5   4  12        7.33        5.65      5.03 o 
  -4   4  12     1604.94     1568.67     37.27 o 
  -3   4  12      175.68      166.05     12.72 o 
  -2   4  12     1973.09     1916.34     48.29 o 
  -1   4  12      196.44      182.63     13.42 o 
   0   4  12     1694.95     1675.40     37.00 o 
   1   4  12      951.57      965.36     28.55 o 
   2   4  12      406.87      410.17     25.00 o 
   3   4  12      151.82      156.61     17.42 o 
   4   4  12     3068.52     3021.11     68.41 o 
   5   4  12      320.06      303.90     27.11 o 
   6   4  12     1125.87     1105.42     42.07 o 
   7   4  12       46.93       50.75     11.83 o 
   8   4  12     1243.84     1258.38     83.30 o 
 -13   5  12      318.19      344.38     63.19 o 
 -12   5  12       30.91       15.33     10.49 o 
 -11   5  12     2088.42     2109.02     73.02 o 
 -10   5  12      579.57      559.70     31.93 o 
  -9   5  12     1640.20     1676.59     52.86 o 
  -8   5  12      398.10      351.23     27.50 o 
  -7   5  12     2969.57     2834.46     66.55 o 
  -6   5  12        1.27       -0.76      6.09 o 
  -5   5  12     1599.83     1627.07     38.70 o 
  -4   5  12      138.99      143.68     12.22 o 
  -3   5  12     2399.82     2330.33     49.21 o 
  -2   5  12      216.17      223.89     15.13 o 
  -1   5  12     2226.04     2109.23     44.89 o 
   0   5  12      111.92      115.45     10.29 o 
   1   5  12     2046.46     2090.66     53.53 o 
   2   5  12     1128.24     1144.01     47.78 o 
   3   5  12     1256.11     1342.78     61.20 o 
   4   5  12      238.75      257.08     24.31 o 
   5   5  12     1312.18     1346.22     48.82 o 
   6   5  12      706.95      773.10     39.04 o 
   7   5  12      829.60      837.63     42.18 o 
   8   5  12        0.02       19.61     15.02 o 
 -12   6  12      866.81      914.24     49.97 o 
 -11   6  12       72.72       51.00     22.29 o 
 -10   6  12      525.89      540.45     31.50 o 
  -9   6  12      215.00      209.06     20.16 o 
  -8   6  12     3092.98     3117.84     72.23 o 
  -7   6  12        9.97       24.47      8.89 o 
  -6   6  12      850.14      883.55     33.11 o 
  -5   6  12      218.86      175.15     13.80 o 
  -4   6  12     2825.50     2799.45     52.31 o 
  -3   6  12      866.24      806.87     28.35 o 
  -2   6  12     3569.10     3583.29     59.36 o 
  -1   6  12      413.78      373.86     19.45 o 
   0   6  12     1887.96     1929.62     50.28 o 
   1   6  12       99.76      105.76     13.35 o 
   2   6  12      827.59      879.18     42.77 o 
   3   6  12      529.44      533.86     34.70 o 
   4   6  12     1665.84     1676.46     61.29 o 
   5   6  12      536.52      546.83     36.70 o 
   6   6  12      470.82      573.22     57.05 o 
   7   6  12       16.72       30.33     14.30 o 
   8   6  12      399.06      367.39     66.28 o 
 -12   7  12      513.17      466.05     41.50 o 
 -11   7  12      704.11      789.84     39.52 o 
 -10   7  12        7.50        7.04      9.84 o 
  -9   7  12      906.08      899.60     40.80 o 
  -8   7  12       28.50       72.39     17.00 o 
  -7   7  12     2969.80     2791.87     68.89 o 
  -6   7  12     1314.94     1301.09     46.52 o 
  -5   7  12     1374.63     1441.41     42.45 o 
  -4   7  12       16.23       32.57      8.09 o 
  -3   7  12     2974.23     2961.04     59.86 o 
  -2   7  12      698.70      698.40     29.35 o 
  -1   7  12     3369.11     3366.11     58.80 o 
   0   7  12       19.64       32.04      8.40 o 
   1   7  12     2782.50     2933.52     75.05 o 
   2   7  12      140.76      106.87     16.94 o 
   3   7  12      732.00      771.07     54.46 o 
   4   7  12       74.71       42.00     19.18 o 
   5   7  12      723.84      749.19     66.42 o 
   6   7  12       90.75       69.26     17.07 o 
   7   7  12      303.51      280.44     33.30 o 
 -12   8  12       74.79       94.34     34.58 o 
 -11   8  12      658.47      699.10     39.12 o 
 -10   8  12     1029.73     1079.04     48.72 o 
  -9   8  12      437.17      425.75     28.85 o 
  -8   8  12     1799.44     1729.55     56.54 o 
  -7   8  12      370.81      403.12     27.39 o 
  -6   8  12     1322.90     1357.70     42.68 o 
  -5   8  12     1314.43     1207.88     39.96 o 
  -4   8  12     1816.10     1828.06     48.57 o 
  -3   8  12     1672.43     1627.52     45.53 o 
  -2   8  12     2980.09     2922.66     67.36 o 
  -1   8  12       81.72       81.15     13.62 o 
   0   8  12     2210.73     2137.89     66.78 o 
   1   8  12      358.32      399.39     28.91 o 
   2   8  12     1936.84     2004.77     66.72 o 
   3   8  12        0.49       15.71     11.54 o 
   4   8  12      399.09      416.31     33.07 o 
   5   8  12       17.26       42.21     13.01 o 
   6   8  12      611.02      572.08     40.27 o 
   7   8  12      257.78      297.29     61.91 o 
 -12   9  12      685.13      631.39     64.16 o 
 -11   9  12      383.61      355.87     28.51 o 
 -10   9  12      120.99      137.99     18.04 o 
  -9   9  12      878.49      902.99     42.68 o 
  -8   9  12      746.79      819.23     39.78 o 
  -7   9  12     1342.28     1391.83     51.12 o 
  -6   9  12     1697.72     1659.74     48.53 o 
  -5   9  12      528.27      534.29     27.58 o 
  -4   9  12      238.08      231.11     18.28 o 
  -3   9  12     1061.19     1100.29     38.49 o 
  -2   9  12      175.64      188.29     16.58 o 
  -1   9  12      776.47      732.38     33.58 o 
   0   9  12       18.90       29.42     10.52 o 
   1   9  12     1008.32     1044.89     46.36 o 
   2   9  12       51.75       45.63     10.49 o 
   3   9  12      826.00      884.57     47.46 o 
   4   9  12       50.93       56.58     14.97 o 
   5   9  12      512.02      523.98     43.76 o 
   6   9  12       35.98       -1.78     16.06 o 
 -12  10  12      925.43      848.62     55.56 o 
 -11  10  12      630.95      573.40     51.71 o 
 -10  10  12     1039.09     1086.58     48.66 o 
  -9  10  12      244.63      211.16     26.33 o 
  -8  10  12      776.41      841.10     41.35 o 
  -7  10  12      445.42      491.45     31.19 o 
  -6  10  12     1202.41     1106.04     53.70 o 
  -5  10  12       36.23       28.74      9.21 o 
  -4  10  12       66.35       59.19     10.43 o 
  -3  10  12      346.14      318.87     21.70 o 
  -2  10  12      383.01      350.65     22.44 o 
  -1  10  12        5.87        4.60      7.33 o 
   0  10  12      581.48      555.95     31.54 o 
   1  10  12      156.30      151.95     18.66 o 
   2  10  12      643.93      699.47     40.59 o 
   3  10  12        1.79       15.68     11.37 o 
   4  10  12     1147.95     1293.85     59.12 o 
   5  10  12      139.90      152.55     24.69 o 
 -11  11  12     1508.82     1615.18     76.96 o 
 -10  11  12        7.48       14.88     13.60 o 
  -9  11  12      716.63      754.34     40.75 o 
  -8  11  12       39.13       61.02     14.95 o 
  -7  11  12     1658.19     1684.63     72.70 o 
  -6  11  12      269.31      226.94     21.81 o 
  -5  11  12      695.77      634.56     31.57 o 
  -4  11  12       22.37       17.69      8.07 o 
  -3  11  12       19.50       13.83      9.39 o 
  -2  11  12      115.21       91.59     11.37 o 
  -1  11  12      779.43      721.42     36.81 o 
   0  11  12      175.27      177.39     18.70 o 
   1  11  12      397.59      360.98     26.25 o 
   2  11  12      248.02      300.07     30.80 o 
   3  11  12     1146.41     1164.32     60.35 o 
   4  11  12      229.57      244.01     27.02 o 
   5  11  12      295.18      378.12     64.88 o 
 -10  12  12     1030.77     1126.21     79.28 o 
  -9  12  12      114.66      101.04     17.33 o 
  -8  12  12     1008.68      979.92     46.60 o 
  -7  12  12        0.82       15.33      9.99 o 
  -6  12  12     1272.38     1184.08     49.49 o 
  -5  12  12        5.86       -0.34      7.61 o 
  -4  12  12      377.33      399.75     25.68 o 
  -3  12  12      472.72      509.07     28.71 o 
  -2  12  12     1437.58     1524.36     48.23 o 
  -1  12  12      240.74      239.30     21.87 o 
   0  12  12      363.80      431.60     28.91 o 
   1  12  12      181.16      166.19     18.56 o 
   2  12  12      676.66      706.39     41.89 o 
   3  12  12     1257.40     1235.76     57.09 o 
   4  12  12       79.02       83.53     15.31 o 
  -9  13  12      660.67      692.78     66.50 o 
  -8  13  12       31.31       48.44     11.61 o 
  -7  13  12      895.14      936.95     45.68 o 
  -6  13  12      273.89      294.25     25.94 o 
  -5  13  12     1046.23     1092.52     43.29 o 
  -4  13  12       60.08       61.41     13.09 o 
  -3  13  12     1609.27     1624.10     51.68 o 
  -2  13  12      642.66      681.54     33.50 o 
  -1  13  12     2562.06     2591.42     71.89 o 
   0  13  12      163.55      200.72     21.18 o 
   1  13  12      831.33      857.38     38.03 o 
   2  13  12     1022.19     1015.77     51.46 o 
   3  13  12      575.91      624.31     48.31 o 
   4  13  12       55.31       73.51     32.76 o 
  -8  14  12      847.06      745.36     95.44 o 
  -7  14  12      200.31      185.34     21.98 o 
  -6  14  12      463.17      483.26     33.13 o 
  -5  14  12      168.35      156.25     17.57 o 
  -4  14  12      751.03      755.37     36.95 o 
  -3  14  12       30.05       18.45     17.85 o 
  -2  14  12     2552.61     2591.31     89.92 o 
  -1  14  12       74.04      143.39     20.35 o 
   0  14  12     1546.90     1535.22     57.18 o 
   1  14  12      166.10      162.46     17.61 o 
   2  14  12     1708.75     1787.94     78.26 o 
   3  14  12       16.02       32.36     50.23 o 
  -7  15  12      559.61      457.97     78.31 o 
  -6  15  12      838.36      861.20     71.90 o 
  -5  15  12      694.65      656.17     35.62 o 
  -4  15  12       29.27       21.35     10.25 o 
  -3  15  12      353.47      376.87     26.49 o 
  -2  15  12        2.98       12.66      9.80 o 
  -1  15  12      589.48      555.33     35.13 o 
   0  15  12       17.08       33.56     10.06 o 
   1  15  12      827.03      782.99     38.07 o 
   2  15  12        5.83      -16.13     55.10 o 
   3  15  12      289.70      336.98     62.69 o 
  -6  16  12      889.02     1007.14    110.46 o 
  -5  16  12      871.91     1002.40     75.65 o 
  -4  16  12       35.73       81.27     24.13 o 
  -3  16  12      169.27      176.31     26.80 o 
  -2  16  12      289.15      348.81     37.03 o 
  -1  16  12       57.25       74.36     18.34 o 
   0  16  12       52.55       39.14     15.74 o 
   1  16  12       26.54      -10.00     15.62 o 
  -4  17  12      387.24      332.01     61.58 o 
   0  17  12       36.50        3.78     23.10 o 
   1  17  12       28.95      -30.74     30.74 o 
 -11   0  13       20.41       32.47     15.75 o 
  -9   0  13      583.43      511.70     51.19 o 
  -7   0  13       10.26       20.00     10.38 o 
  -5   0  13     1875.14     1841.23     54.82 o 
  -3   0  13      493.85      449.09     31.81 o 
  -1   0  13     1771.16     1808.16     52.69 o 
   1   0  13     1998.22     1939.34    181.76 o 
   3   0  13     1612.81     1637.26     65.70 o 
   5   0  13      432.26      418.16     37.14 o 
   7   0  13       88.24       70.38     22.61 o 
 -12   1  13      236.72      350.45     37.04 o 
 -11   1  13      142.36      130.23     19.65 o 
 -10   1  13        1.90       10.41      9.38 o 
  -9   1  13      351.00      379.80     30.99 o 
  -8   1  13      724.63      712.38     30.63 o 
  -7   1  13      696.11      743.05     27.72 o 
  -6   1  13      599.40      623.75     34.83 o 
  -5   1  13       53.63       45.49      8.45 o 
  -4   1  13     2821.99     2786.83     51.12 o 
  -3   1  13      381.54      366.72     19.04 o 
  -2   1  13       73.55       83.33      8.89 o 
  -1   1  13      743.14      739.62     23.67 o 
   0   1  13     2011.45     1999.07     54.09 o 
   1   1  13      362.32      350.78     19.41 o 
   2   1  13      222.23      189.64     17.73 o 
   3   1  13      242.48      238.49     20.18 o 
   4   1  13     1113.63     1101.22     39.85 o 
   5   1  13      194.70      220.46     18.80 o 
   6   1  13        4.04        4.46      9.30 o 
   7   1  13       71.15       64.43     20.52 o 
   8   1  13      521.12      563.96     81.13 o 
 -12   2  13      291.21      274.92     34.08 o 
 -11   2  13       80.46       99.90     20.43 o 
 -10   2  13      188.00      170.65     32.83 o 
  -9   2  13     1258.24     1256.16     59.44 o 
  -8   2  13      302.23      306.66     31.27 o 
  -7   2  13      334.40      305.55     22.18 o 
  -6   2  13       24.82       22.16      6.01 o 
  -5   2  13     1440.90     1451.40     40.18 o 
  -4   2  13        0.51        3.89      6.68 o 
  -3   2  13     1208.10     1192.09     34.78 o 
  -2   2  13      202.86      190.67     14.49 o 
  -1   2  13      148.71      183.31     13.03 o 
   0   2  13      507.84      498.05     19.73 o 
   1   2  13      194.62      201.17     16.98 o 
   2   2  13      632.36      600.05     30.25 o 
   3   2  13       66.81       77.29     12.69 o 
   4   2  13      226.35      158.88     19.45 o 
   5   2  13      414.96      415.64     32.08 o 
   6   2  13      211.35      171.78     28.13 o 
   7   2  13       60.75       32.97     13.52 o 
 -12   3  13      674.75      684.27     51.65 o 
 -11   3  13      151.46      179.95     36.24 o 
 -10   3  13      227.94      228.35     29.26 o 
  -9   3  13       37.59       32.67     10.31 o 
  -8   3  13      894.37      872.28     41.91 o 
  -7   3  13       10.09        5.69     10.89 o 
  -6   3  13      343.64      307.02     24.50 o 
  -5   3  13      106.98      105.41     16.75 o 
  -4   3  13      753.58      735.95     35.85 o 
  -3   3  13      104.05       92.31     11.23 o 
  -2   3  13      146.56      128.55     13.33 o 
  -1   3  13       21.50       26.10      6.19 o 
   0   3  13     1422.84     1446.87     35.29 o 
   1   3  13      222.21      227.52     18.35 o 
   2   3  13      149.70      124.01     15.40 o 
   3   3  13       82.69       78.73     13.89 o 
   4   3  13      504.46      443.91     43.95 o 
   5   3  13       33.56       52.61     12.93 o 
   6   3  13      136.31      130.42     19.90 o 
   7   3  13        0.30       18.51     14.36 o 
 -12   4  13        2.45        0.96     16.50 o 
 -11   4  13      241.64      242.90     26.24 o 
 -10   4  13       98.99      108.20     18.27 o 
  -9   4  13      432.82      451.44     28.18 o 
  -8   4  13      190.71      164.58     17.09 o 
  -7   4  13       54.72       58.07     10.91 o 
  -6   4  13       73.42       60.22      9.77 o 
  -5   4  13      245.79      211.69     16.83 o 
  -4   4  13      238.75      206.37     17.84 o 
  -3   4  13      383.65      354.85     30.14 o 
  -2   4  13        3.62        4.30      6.60 o 
  -1   4  13       56.01       55.82      8.19 o 
   0   4  13      810.20      812.64     26.95 o 
   1   4  13      324.17      272.76     20.04 o 
   2   4  13      486.50      443.42     29.70 o 
   3   4  13     1191.10     1102.17     48.07 o 
   4   4  13      416.33      369.33     29.15 o 
   5   4  13      219.29      263.30     25.97 o 
   6   4  13      280.71      293.50     28.67 o 
   7   4  13      385.69      348.78     44.81 o 
 -12   5  13     1097.71     1117.80     76.30 o 
 -11   5  13        0.39        1.72     11.56 o 
 -10   5  13       23.87       18.65     12.80 o 
  -9   5  13      535.35      523.72     31.69 o 
  -8   5  13       89.54       98.86     13.89 o 
  -7   5  13       97.41       86.08     13.72 o 
  -6   5  13     1519.35     1342.88     41.39 o 
  -5   5  13      319.21      274.44     19.25 o 
  -4   5  13     1294.66     1336.78     36.78 o 
  -3   5  13      476.95      459.81     23.49 o 
  -2   5  13        1.56       -1.49      7.56 o 
  -1   5  13       10.86       14.10      7.19 o 
   0   5  13      186.09      186.69     16.76 o 
   1   5  13     1296.24     1262.71     43.28 o 
   2   5  13      282.72      277.49     21.73 o 
   3   5  13      168.27      163.66     22.46 o 
   4   5  13      651.36      610.68     38.41 o 
   5   5  13      746.74      798.94     39.71 o 
   6   5  13      262.66      195.79     24.46 o 
   7   5  13       20.72       14.08     20.28 o 
 -12   6  13       82.45       77.41     33.97 o 
 -11   6  13      286.34      253.99     33.66 o 
 -10   6  13       79.20       62.53     12.35 o 
  -9   6  13      829.52      798.52     38.59 o 
  -8   6  13      192.22      199.38     20.38 o 
  -7   6  13      643.41      746.44     36.18 o 
  -6   6  13      393.28      336.54     21.65 o 
  -5   6  13     1944.66     1944.35     50.47 o 
  -4   6  13      136.31      156.69     13.36 o 
  -3   6  13     1235.38     1196.26     35.79 o 
  -2   6  13       61.50       51.17      8.66 o 
  -1   6  13     1023.51     1033.08     38.56 o 
   0   6  13      180.24      192.51     17.94 o 
   1   6  13      584.77      596.99     35.46 o 
   2   6  13      744.52      794.82     42.05 o 
   3   6  13      886.07      972.46     55.18 o 
   4   6  13      124.49      109.38     20.10 o 
   5   6  13      688.60      738.27     43.85 o 
   6   6  13      206.39      185.62     26.05 o 
 -12   7  13       91.11      107.23     35.60 o 
 -11   7  13        5.25       12.76     14.00 o 
 -10   7  13       32.60       25.52      8.15 o 
  -9   7  13      167.47      178.38     19.31 o 
  -8   7  13      880.40      887.55     40.98 o 
  -7   7  13     1434.38     1354.69     49.56 o 
  -6   7  13     1148.70     1076.92     38.78 o 
  -5   7  13      112.77      126.03     14.13 o 
  -4   7  13     1807.17     1809.72     44.70 o 
  -3   7  13      463.78      475.08     23.31 o 
  -2   7  13     1183.35     1217.68     36.91 o 
  -1   7  13       14.67       10.47      9.25 o 
   0   7  13     2598.84     2612.51     72.80 o 
   1   7  13      815.57      767.48     48.00 o 
   2   7  13     1051.83     1086.06     50.09 o 
   3   7  13        0.23       -1.36     10.58 o 
   4   7  13      421.52      464.49     40.84 o 
   5   7  13      370.03      314.70     48.85 o 
   6   7  13      126.74       92.89     27.53 o 
   7   7  13        1.03      -17.70     22.82 o 
 -12   8  13      227.06      129.36     41.77 o 
 -11   8  13        6.69       17.85     12.08 o 
 -10   8  13       75.95       65.59     12.83 o 
  -9   8  13      361.17      305.33     25.96 o 
  -8   8  13     1330.58     1340.53     50.93 o 
  -7   8  13      432.80      440.60     29.24 o 
  -6   8  13      968.94      909.25     41.29 o 
  -5   8  13     1296.65     1214.51     44.60 o 
  -4   8  13      519.97      533.08     27.53 o 
  -3   8  13     1468.59     1565.79     46.38 o 
  -2   8  13      109.28      119.95     12.88 o 
  -1   8  13      944.72      965.69     34.53 o 
   0   8  13       78.94      103.26     15.96 o 
   1   8  13     1208.81     1224.68     52.67 o 
   2   8  13       75.71       58.64     14.33 o 
   3   8  13      281.25      297.19     27.76 o 
   4   8  13       37.33       14.91     13.72 o 
   5   8  13      221.09      215.34     28.25 o 
   6   8  13       87.18       43.16     16.46 o 
 -11   9  13      489.08      544.82     44.65 o 
 -10   9  13      475.78      448.97     31.93 o 
  -9   9  13       93.30       96.51     15.52 o 
  -8   9  13      484.86      483.90     31.91 o 
  -7   9  13     1202.35     1271.56     50.24 o 
  -6   9  13      898.08      847.81     40.53 o 
  -5   9  13      108.98       97.53     14.01 o 
  -4   9  13      252.43      263.82     19.89 o 
  -3   9  13      408.23      412.03     25.18 o 
  -2   9  13      470.72      461.01     25.89 o 
  -1   9  13        3.36       17.74      7.67 o 
   0   9  13      478.27      482.17     29.66 o 
   1   9  13      180.24      208.87     27.38 o 
   2   9  13      683.07      728.78     42.85 o 
   3   9  13      119.76       89.89     24.49 o 
   4   9  13      110.57       90.92     16.56 o 
   5   9  13        8.75       25.77     16.56 o 
 -11  10  13      969.50      900.96    101.06 o 
 -10  10  13       52.98       48.29     16.59 o 
  -9  10  13      273.24      222.28     25.96 o 
  -8  10  13      300.48      328.62     27.18 o 
  -7  10  13     1031.00     1032.34     46.22 o 
  -6  10  13       99.54       99.18     15.10 o 
  -5  10  13       15.77        5.54      8.79 o 
  -4  10  13      222.77      220.17     18.83 o 
  -3  10  13      112.14       84.74     11.81 o 
  -2  10  13        0.04       -0.54      9.51 o 
  -1  10  13      129.25      128.10     16.17 o 
   0  10  13       43.89       37.18     11.30 o 
   1  10  13      415.66      402.53     32.10 o 
   2  10  13      254.03      284.51     24.28 o 
   3  10  13      213.92      212.97     25.06 o 
   4  10  13       50.65       13.92     12.20 o 
   5  10  13      408.77      406.17     70.59 o 
 -11  11  13       15.74      -22.48     22.76 o 
 -10  11  13      599.60      610.07     59.94 o 
  -9  11  13        9.68       -2.05     11.27 o 
  -8  11  13      291.86      218.24     22.45 o 
  -7  11  13       15.68       24.70      9.87 o 
  -6  11  13      557.73      528.12     42.43 o 
  -5  11  13        9.28       -2.28     11.33 o 
  -4  11  13       49.29       26.31     14.42 o 
  -3  11  13      187.16      196.37     20.62 o 
  -2  11  13      551.66      569.22     29.83 o 
  -1  11  13      100.48       76.32     13.99 o 
   0  11  13        2.40       -2.11      9.30 o 
   1  11  13      228.93      253.31     42.57 o 
   2  11  13      380.81      397.91     29.15 o 
   3  11  13      115.75      104.87     19.05 o 
   4  11  13      291.74      187.13     48.30 o 
  -9  12  13      450.22      449.08     51.81 o 
  -8  12  13      218.74      248.33     24.75 o 
  -7  12  13     1604.45     1774.40     64.67 o 
  -6  12  13       81.35       98.63     21.74 o 
  -5  12  13      539.48      519.03     30.30 o 
  -4  12  13      385.88      360.16     25.13 o 
  -3  12  13      545.97      648.51     33.10 o 
  -2  12  13      657.97      657.71     36.72 o 
  -1  12  13      635.75      660.47     46.65 o 
   0  12  13      461.52      466.14     31.78 o 
   1  12  13      608.28      558.95     44.67 o 
   2  12  13      290.19      330.68     31.81 o 
   3  12  13      317.41      328.75     44.68 o 
  -8  13  13      841.50      936.50    105.37 o 
  -7  13  13      394.88      488.42     34.15 o 
  -6  13  13     1808.78     1971.55     67.26 o 
  -5  13  13       80.41       71.97     14.42 o 
  -4  13  13      719.77      776.61     37.24 o 
  -3  13  13      697.14      677.85     34.37 o 
  -2  13  13     1698.61     1830.20     62.50 o 
  -1  13  13      167.21      171.32     24.38 o 
   0  13  13     1111.39     1175.34     68.58 o 
   1  13  13      750.34      755.82     45.21 o 
   2  13  13     1564.23     1640.58     76.22 o 
  -7  14  13      957.52     1059.55    114.03 o 
  -6  14  13      396.05      515.45     80.05 o 
  -5  14  13     1350.11     1368.94     50.80 o 
  -4  14  13      119.52       99.34     15.20 o 
  -3  14  13     1427.73     1440.48     56.81 o 
  -2  14  13       83.93      118.88     17.71 o 
  -1  14  13     1357.79     1393.61     55.91 o 
   0  14  13      128.93      142.84     20.76 o 
   1  14  13     1312.35     1424.44     93.14 o 
   2  14  13      501.76      510.80     52.14 o 
  -6  15  13      920.27     1014.79    110.87 o 
  -5  15  13      631.79      675.74     84.84 o 
  -4  15  13      832.57      859.13     98.68 o 
  -3  15  13       17.50       13.03     15.85 o 
  -2  15  13      942.88     1037.37     62.68 o 
  -1  15  13      297.34      351.86     45.98 o 
   0  15  13      681.49      689.38     62.42 o 
   1  15  13       31.03       71.10     30.25 o 
  -5  16  13       53.77       38.42     39.56 o 
  -4  16  13      148.33      140.19     41.72 o 
  -1  16  13      273.78      267.07     59.61 o 
   0  16  13       36.76       47.09     31.77 o 
 -10   0  14       36.20       54.67     20.16 o 
  -8   0  14       26.86       24.89     12.74 o 
  -6   0  14      648.21      692.82     43.11 o 
  -4   0  14      946.65      952.36     47.60 o 
  -2   0  14     2798.73     2867.74     83.78 o 
   0   0  14      229.34      255.26     30.84 o 
   2   0  14      872.50      874.99     68.27 o 
   4   0  14      389.87      338.94     41.86 o 
   6   0  14        7.14      -15.88     18.37 o 
 -11   1  14       78.09       75.54     16.30 o 
 -10   1  14        8.38       16.52      9.72 o 
  -9   1  14       60.12       77.22     15.09 o 
  -8   1  14      342.49      366.76     30.09 o 
  -7   1  14       74.32       69.96     12.21 o 
  -6   1  14       52.73       50.21      9.90 o 
  -5   1  14      523.01      492.13     24.73 o 
  -4   1  14       18.24       14.62      7.33 o 
  -3   1  14      334.13      303.39     18.00 o 
  -2   1  14        4.11       10.43      6.49 o 
  -1   1  14      633.47      617.52     26.96 o 
   0   1  14      341.63      364.86     22.67 o 
   1   1  14      175.16      165.03     18.62 o 
   2   1  14      325.23      296.71     25.75 o 
   3   1  14      549.36      537.91     35.94 o 
   4   1  14      316.16      286.12     32.13 o 
   5   1  14       11.47       14.89     12.93 o 
   6   1  14       81.86      115.14     27.17 o 
 -11   2  14        0.24       -3.62     12.58 o 
 -10   2  14      430.34      322.68     42.66 o 
  -9   2  14      270.47      287.00     28.30 o 
  -8   2  14      202.94      210.61     17.81 o 
  -7   2  14      628.48      649.86     32.84 o 
  -6   2  14       80.24       84.46     12.76 o 
  -5   2  14       65.45       50.41      8.74 o 
  -4   2  14      179.72      159.21     16.05 o 
  -3   2  14       88.86       98.68     14.25 o 
  -2   2  14      140.53      121.38     17.83 o 
  -1   2  14      456.59      444.95     22.97 o 
   0   2  14      408.14      404.34     28.87 o 
   1   2  14      128.96      133.33     17.59 o 
   2   2  14       53.31       36.98     12.04 o 
   3   2  14      417.39      388.81     34.79 o 
   4   2  14       13.32       19.98     10.01 o 
   5   2  14       54.43       36.36     21.70 o 
   6   2  14       50.08       77.81     24.00 o 
 -11   3  14       48.85       80.43     19.87 o 
 -10   3  14       21.44       59.18     17.12 o 
  -9   3  14      120.29      119.77     23.25 o 
  -8   3  14        5.67        9.23      8.04 o 
  -7   3  14      366.86      348.80     27.57 o 
  -6   3  14        0.45        4.28      8.90 o 
  -5   3  14      239.39      199.89     19.86 o 
  -4   3  14      226.67      194.25     19.80 o 
  -3   3  14       46.82       62.93     12.66 o 
  -2   3  14      257.10      294.97     23.60 o 
  -1   3  14        9.85       20.46      7.62 o 
   0   3  14       11.54       17.90     10.37 o 
   1   3  14      171.29      174.56     21.61 o 
   2   3  14        0.02       20.52     12.88 o 
   3   3  14       10.14       -0.49     10.66 o 
   4   3  14        2.79        0.25     26.24 o 
   5   3  14       12.11       17.35     10.79 o 
   6   3  14       27.32       19.41     18.11 o 
 -11   4  14       27.70       29.12     13.85 o 
 -10   4  14      260.57      292.60     34.21 o 
  -9   4  14      239.26      288.56     27.41 o 
  -8   4  14       40.96       31.38      9.58 o 
  -7   4  14       77.96       71.75     14.03 o 
  -6   4  14       13.26       21.65      9.13 o 
  -5   4  14        6.86        3.85      7.17 o 
  -4   4  14        3.98        0.21      7.76 o 
  -3   4  14        2.85        3.20      7.71 o 
  -2   4  14        7.73       19.41      7.91 o 
  -1   4  14       65.81       56.79     10.19 o 
   0   4  14       65.03       38.40     12.49 o 
   1   4  14      200.56      150.80     22.08 o 
   2   4  14       68.19       50.97     14.39 o 
   3   4  14       92.20       89.74     15.03 o 
   4   4  14       10.47       -1.10     15.37 o 
   5   4  14      112.37       64.99     14.46 o 
   6   4  14        9.24       23.93     63.47 o 
 -11   5  14      293.15      302.36     41.43 o 
 -10   5  14      236.41      227.49     30.43 o 
  -9   5  14       47.75       35.96     10.15 o 
  -8   5  14        6.73       -2.09      8.21 o 
  -7   5  14       50.35       43.17     10.42 o 
  -6   5  14      298.80      250.33     21.72 o 
  -5   5  14        8.48       13.84      8.02 o 
  -4   5  14       67.37       56.68     10.38 o 
  -3   5  14       57.10       60.40     16.28 o 
  -2   5  14      114.78       91.94     13.60 o 
  -1   5  14       52.81       57.29     10.58 o 
   0   5  14      407.83      404.91     34.50 o 
   1   5  14       37.17       35.68     10.10 o 
   2   5  14        3.61        1.84     10.08 o 
   3   5  14      162.06      160.12     19.68 o 
   4   5  14      280.23      302.39     28.05 o 
   5   5  14       95.91      123.19     22.12 o 
   6   5  14       91.52       93.41     58.32 o 
 -12   6  14      234.10      222.03     50.90 o 
 -11   6  14       97.44       94.05     36.08 o 
 -10   6  14      206.54      215.44     25.42 o 
  -9   6  14        6.40       -3.29      9.25 o 
  -8   6  14      225.20      230.59     24.62 o 
  -7   6  14        0.14        3.02     10.92 o 
  -6   6  14      912.45      885.78     40.39 o 
  -5   6  14      549.34      526.19     27.75 o 
  -4   6  14      282.05      274.49     20.23 o 
  -3   6  14        0.13       12.90      7.09 o 
  -2   6  14      892.73      888.59     37.11 o 
  -1   6  14       73.38       62.31     13.01 o 
   0   6  14      352.48      377.05     28.47 o 
   1   6  14       72.33       83.89     28.05 o 
   2   6  14     1270.26     1248.14     58.43 o 
   3   6  14        2.53       -7.63     13.30 o 
   4   6  14      158.62      156.54     21.18 o 
   5   6  14      126.44      164.08     25.52 o 
   6   6  14       37.15       61.92     21.71 o 
 -12   7  14        6.70       12.56     18.00 o 
 -11   7  14       64.93       50.79     24.28 o 
 -10   7  14       56.23       63.29     12.91 o 
  -9   7  14       45.22       48.71     10.50 o 
  -8   7  14      352.10      348.35     28.39 o 
  -7   7  14     1337.64     1333.49     50.72 o 
  -6   7  14      247.43      271.93     23.07 o 
  -5   7  14     1667.99     1647.37     49.34 o 
  -4   7  14        1.42        4.14      6.92 o 
  -3   7  14     1378.33     1419.09     41.19 o 
  -2   7  14       26.89       29.93      9.17 o 
  -1   7  14     1574.17     1617.54     77.61 o 
   0   7  14        3.96       27.33     11.18 o 
   1   7  14     1683.59     1748.53     63.64 o 
   2   7  14      262.06      240.42     25.13 o 
   3   7  14      167.88      154.24     23.07 o 
   4   7  14       21.57       31.89     14.03 o 
   5   7  14       62.40       43.54     25.59 o 
 -11   8  14        8.23      -31.29     35.89 o 
 -10   8  14      442.95      401.35     37.61 o 
  -9   8  14      292.63      270.41     24.68 o 
  -8   8  14      164.96      184.65     20.01 o 
  -7   8  14      131.08      116.77     15.85 o 
  -6   8  14     1161.67     1108.57     46.65 o 
  -5   8  14       28.55       24.87      9.30 o 
  -4   8  14      721.97      674.41     32.32 o 
  -3   8  14      186.27      240.34     17.73 o 
  -2   8  14     2048.88     2119.79     51.39 o 
  -1   8  14      107.78      110.37     17.00 o 
   0   8  14      211.88      213.56     23.13 o 
   1   8  14       31.05       24.06     10.85 o 
   2   8  14      959.02     1075.65     52.34 o 
   3   8  14      265.09      260.36     35.09 o 
   4   8  14       14.02        2.93     15.24 o 
   5   8  14       76.65       78.63     34.14 o 
 -11   9  14      602.20      606.24     81.26 o 
 -10   9  14        6.38       19.85     15.05 o 
  -9   9  14      297.97      293.73     28.76 o 
  -8   9  14      362.74      323.54     27.21 o 
  -7   9  14      286.67      290.60     25.27 o 
  -6   9  14       14.05        8.09     10.48 o 
  -5   9  14       86.58       68.12     11.17 o 
  -4   9  14        4.39        0.34      6.62 o 
  -3   9  14      774.58      661.99     29.44 o 
  -2   9  14       73.29       58.62     13.07 o 
  -1   9  14       44.49       52.42     15.89 o 
   0   9  14       12.57       12.82     14.63 o 
   1   9  14      148.12      175.91     21.89 o 
   2   9  14      199.76      171.55     22.11 o 
   3   9  14      260.56      291.22     29.25 o 
   4   9  14        6.02      -19.03     21.60 o 
 -11  10  14        1.53      -28.10     28.10 o 
 -10  10  14      393.50      373.85     45.71 o 
  -9  10  14       25.02       23.11     14.70 o 
  -8  10  14        4.73       -2.21      9.53 o 
  -7  10  14       10.94       -9.16      9.52 o 
  -6  10  14      183.81      122.68     16.28 o 
  -5  10  14       35.31       23.13     10.99 o 
  -4  10  14       11.71       -5.31      9.72 o 
  -3  10  14       45.00       31.31      8.97 o 
  -2  10  14        6.70        1.38      9.91 o 
  -1  10  14        8.66       -3.99      9.03 o 
   0  10  14        0.60      -17.36     17.36 o 
   1  10  14        2.01      -17.94     17.94 o 
   2  10  14      142.07      159.76     22.16 o 
   3  10  14       30.03       10.25     13.88 o 
   4  10  14      164.04       54.29     24.70 o 
  -9  11  14       86.25      104.98     48.41 o 
  -8  11  14        5.60       34.85     14.59 o 
  -7  11  14      209.81      196.42     22.05 o 
  -6  11  14      261.39      238.13     23.53 o 
  -5  11  14        5.13        2.93      9.54 o 
  -4  11  14        0.00        2.40      7.54 o 
  -3  11  14      246.04      225.05     19.90 o 
  -2  11  14        0.81       -5.84      9.51 o 
  -1  11  14        7.39       11.44      9.46 o 
   0  11  14        2.82       -8.36     12.47 o 
   1  11  14      143.96      138.30     24.76 o 
   2  11  14       17.07       25.89     16.08 o 
   3  11  14      119.58      182.02     47.77 o 
  -8  12  14      411.22      366.47     67.02 o 
  -7  12  14       20.80       12.04     11.20 o 
  -6  12  14     1252.26     1381.74     56.47 o 
  -5  12  14        0.02       12.24     10.11 o 
  -4  12  14      106.43       94.59     14.80 o 
  -3  12  14       41.68       35.09      9.93 o 
  -2  12  14     1330.42     1321.31     53.44 o 
  -1  12  14      153.31      143.84     19.19 o 
   0  12  14       92.48      107.58     22.45 o 
   1  12  14        0.20      -18.89     18.89 o 
   2  12  14      780.88      747.99     91.48 o 
  -6  13  14       13.83       11.30     19.01 o 
  -5  13  14      796.89      811.91     56.33 o 
  -4  13  14       33.41       22.25     11.35 o 
  -3  13  14     1174.04     1125.46     50.50 o 
  -2  13  14      103.55       91.23     17.05 o 
  -1  13  14      689.94      633.29     48.24 o 
   0  13  14       59.36       20.15     14.30 o 
   1  13  14      900.33      973.70     72.71 o 
  -6  14  14     1229.91     1595.37    139.13 o 
  -5  14  14       24.84       20.06     26.54 o 
  -4  14  14      895.95      851.25     96.22 o 
  -3  14  14        0.01       10.48     15.42 o 
  -2  14  14     1560.69     1608.34    138.65 o 
  -1  14  14      116.90      120.03     24.46 o 
   0  14  14      705.16      812.21     96.15 o 
   1  14  14        0.08        5.49     12.80 o 
  -5  15  14      674.60      571.07     81.68 o 
  -4  15  14        0.93        1.59     24.98 o 
  -3  15  14     1539.98     1572.77    134.51 o 
  -1  15  14     1023.22      857.85    100.83 o 
  -9   0  15      529.17      523.36     54.37 o 
  -7   0  15      608.41      604.28     54.80 o 
  -5   0  15     1892.07     1938.62     61.82 o 
  -3   0  15      537.29      507.90     32.02 o 
  -1   0  15     1555.62     1586.79     78.75 o 
   1   0  15      313.32      271.13     55.27 o 
   3   0  15      888.98      898.53     80.66 o 
   5   0  15      182.66      223.98     53.97 o 
 -10   1  15      672.38      712.05     45.55 o 
  -9   1  15      202.34      199.21     23.78 o 
  -8   1  15      496.04      508.38     42.41 o 
  -7   1  15      197.98      224.89     20.67 o 
  -6   1  15      682.69      694.17     31.58 o 
  -5   1  15        1.59       -4.21      7.16 o 
  -4   1  15      725.95      721.48     31.37 o 
  -3   1  15        1.46       11.82      7.09 o 
  -2   1  15      962.18      955.28     43.28 o 
  -1   1  15      276.23      206.12     24.84 o 
   0   1  15     1063.14     1061.14     71.76 o 
   1   1  15      163.45      154.83     22.58 o 
   2   1  15      378.91      419.87     31.57 o 
   3   1  15      471.42      442.84     33.27 o 
   4   1  15      408.08      467.72     40.64 o 
   5   1  15      130.19      174.89     32.80 o 
 -10   2  15      127.09      135.84     24.09 o 
  -9   2  15     1166.77     1210.48     69.67 o 
  -8   2  15      516.14      570.84     44.68 o 
  -7   2  15       67.68       59.06     12.47 o 
  -6   2  15       41.84       26.99      9.28 o 
  -5   2  15      813.73      797.46     40.45 o 
  -4   2  15        1.94       -9.61      9.61 o 
  -3   2  15      296.67      296.12     25.06 o 
  -2   2  15       91.04       66.69     12.73 o 
  -1   2  15      363.98      389.67     32.93 o 
   0   2  15        1.37       17.16     24.12 o 
   1   2  15      442.45      481.50     46.63 o 
   2   2  15      229.60      265.09     42.30 o 
   3   2  15      260.62      357.42     33.72 o 
   4   2  15       12.48       23.99     12.58 o 
   5   2  15       60.06       64.85     23.60 o 
 -10   3  15     1080.35     1118.23     65.62 o 
  -9   3  15       49.92       27.99     13.68 o 
  -8   3  15      272.57      283.22     25.68 o 
  -7   3  15       66.78       69.91     18.22 o 
  -6   3  15      276.60      256.91     28.19 o 
  -5   3  15        5.83       13.05      9.32 o 
  -4   3  15      142.73      107.19     15.87 o 
  -3   3  15        0.52       -6.25      8.39 o 
  -2   3  15        0.93        5.58      9.14 o 
  -1   3  15        0.63        9.72     11.25 o 
   0   3  15       94.89       76.82     16.41 o 
   1   3  15       18.70       -0.52     14.14 o 
   2   3  15        0.52       -1.96     11.82 o 
   3   3  15       20.81       14.64     15.31 o 
   4   3  15      133.38      140.37     28.48 o 
   5   3  15        6.77       11.43     25.89 o 
 -10   4  15      331.51      326.66     51.58 o 
  -9   4  15      431.55      355.24     46.66 o 
  -8   4  15      205.75      192.15     22.29 o 
  -7   4  15       17.60        8.20      9.20 o 
  -6   4  15      488.02      441.54     31.80 o 
  -5   4  15       34.70       49.80     19.73 o 
  -4   4  15        6.40       22.50      9.33 o 
  -3   4  15       16.90       12.61      9.02 o 
  -2   4  15       42.44       17.03      8.56 o 
  -1   4  15      118.24      103.25     24.70 o 
   0   4  15        0.92       -4.02     10.89 o 
   1   4  15       62.17       61.65     19.93 o 
   2   4  15      109.93      117.10     49.41 o 
   3   4  15      344.08      332.14     57.36 o 
   4   4  15       42.79      114.75     46.30 o 
   5   4  15       23.18       38.77     25.92 o 
  -9   5  15      337.95      335.03     33.21 o 
  -8   5  15      115.82       88.02     19.56 o 
  -7   5  15      256.72      267.32     26.39 o 
  -6   5  15       75.88       66.82     15.26 o 
  -5   5  15      169.80      177.29     18.82 o 
  -4   5  15       45.74       55.28     13.95 o 
  -3   5  15       23.86       14.91      9.12 o 
  -2   5  15      762.61      711.84     58.93 o 
  -1   5  15      121.02      116.63     19.34 o 
   0   5  15      437.40      399.80     36.06 o 
   1   5  15        0.50       -6.96     12.54 o 
   2   5  15       39.55       58.76     27.38 o 
   3   5  15        0.12        4.66     28.13 o 
   4   5  15      298.16      346.73     62.96 o 
   5   5  15       77.20       43.71     24.87 o 
 -11   6  15      282.21      217.47     52.56 o 
 -10   6  15      483.56      428.47     68.44 o 
  -9   6  15      762.99      753.81     39.98 o 
  -8   6  15      235.73      264.10     29.87 o 
  -7   6  15      156.85      165.34     18.90 o 
  -6   6  15      616.82      650.91     46.40 o 
  -5   6  15      957.17      997.81     50.44 o 
  -4   6  15       34.20       39.05      9.93 o 
  -3   6  15     1964.32     2062.08     67.49 o 
  -2   6  15      309.16      330.56     47.42 o 
  -1   6  15      376.39      382.97     29.22 o 
   0   6  15       20.01       28.66     14.32 o 
   1   6  15     1036.74     1090.54     60.72 o 
   2   6  15        0.73       -8.27     15.42 o 
   3   6  15      363.47      417.61    131.74 o 
   4   6  15        3.53       18.01     28.84 o 
 -10   7  15      495.09      610.70     57.68 o 
  -9   7  15        1.93        3.68      9.31 o 
  -8   7  15     1143.66     1100.34     48.12 o 
  -7   7  15      452.97      473.57     31.71 o 
  -6   7  15     1637.00     1758.10     59.81 o 
  -5   7  15      645.71      710.01     36.68 o 
  -4   7  15     1900.42     2010.07     61.26 o 
  -3   7  15       54.07       48.13     19.71 o 
  -2   7  15     1811.28     1854.76     76.82 o 
  -1   7  15      374.43      439.67     41.36 o 
   0   7  15     1099.20     1058.92     59.56 o 
   1   7  15      374.07      394.02     46.24 o 
   2   7  15      674.40      697.84     51.29 o 
   3   7  15      106.02       88.21     33.37 o 
 -10   8  15        5.44      -16.11     29.67 o 
  -9   8  15      615.54      659.30     48.68 o 
  -8   8  15        2.36       -1.73     14.85 o 
  -7   8  15     1167.53     1194.02     50.44 o 
  -6   8  15       39.82       41.65     13.65 o 
  -5   8  15     1216.30     1305.84     46.52 o 
  -4   8  15       95.30       91.35     13.49 o 
  -3   8  15      983.31      952.50     39.23 o 
  -2   8  15      412.54      419.68     32.01 o 
  -1   8  15      607.55      557.74     36.61 o 
   0   8  15       72.56       73.94     18.73 o 
   1   8  15     1170.01     1197.63     66.19 o 
   2   8  15      648.00      715.70     63.51 o 
   3   8  15      214.18      299.66     61.52 o 
   4   8  15        3.92      -25.66     25.66 o 
 -10   9  15      371.34      443.64     50.64 o 
  -9   9  15       22.76      -32.89     37.10 o 
  -8   9  15      305.18      308.02     29.65 o 
  -7   9  15       12.52       -8.54      9.88 o 
  -6   9  15      544.86      534.72     34.24 o 
  -5   9  15       12.49       22.16      9.27 o 
  -4   9  15      179.64      203.85     19.79 o 
  -3   9  15        0.41       20.17     13.23 o 
  -2   9  15       97.43       76.51     20.09 o 
  -1   9  15      248.71      251.30     29.12 o 
   0   9  15       90.14       75.45     18.31 o 
   1   9  15      225.82      211.85     30.24 o 
   2   9  15      433.06      434.67     69.08 o 
   3   9  15       94.85       39.86     26.49 o 
  -9  10  15       33.70       35.87     22.60 o 
  -8  10  15      257.97      273.10     40.80 o 
  -7  10  15      223.88      174.87     22.46 o 
  -6  10  15      117.21      120.03     18.81 o 
  -5  10  15       41.84       18.12      8.91 o 
  -4  10  15        0.16       -7.71      8.97 o 
  -3  10  15      149.56      172.57     19.35 o 
  -2  10  15      121.66      105.38     14.77 o 
  -1  10  15       11.78      -12.54     12.54 o 
   0  10  15       58.08       51.93     16.35 o 
   1  10  15       82.30      124.78     37.85 o 
   2  10  15      180.12      182.97     33.18 o 
   3  10  15      171.10      191.89     47.45 o 
  -7  11  15      374.68      486.17     55.38 o 
  -6  11  15      145.40      141.40     21.29 o 
  -5  11  15      291.17      270.73     22.70 o 
  -4  11  15       37.45       15.29     11.21 o 
  -3  11  15       58.16       44.48     19.48 o 
  -2  11  15      403.37      396.09     27.52 o 
  -1  11  15       14.05       41.28     17.78 o 
   0  11  15        6.97        8.94     19.31 o 
   1  11  15       54.01        4.30     16.00 o 
   2  11  15      469.98      516.55     75.96 o 
  -6  12  15      633.70      683.80     91.02 o 
  -5  12  15      245.90      224.83     37.11 o 
  -4  12  15      479.45      570.28     84.00 o 
  -3  12  15      469.37      510.71     79.63 o 
  -2  12  15       71.39       26.43     13.51 o 
  -1  12  15      173.47      140.04     29.53 o 
   0  12  15      111.57      148.24     44.30 o 
   1  12  15      580.04      461.68     72.37 o 
  -5  13  15      441.57      576.73     81.47 o 
  -3  13  15       90.59      129.73     42.84 o 
  -2  13  15      828.45      805.14     87.61 o 
  -1  13  15      205.07      132.30     42.37 o 
  -8   0  16      621.41      639.87     60.41 o 
  -6   0  16     1281.87     1360.17     64.34 o 
  -4   0  16     1894.93     1952.37     72.48 o 
  -2   0  16     3435.53     3363.64    119.73 o 
   0   0  16     1611.48     1760.67    136.60 o 
   2   0  16      206.58      226.57     51.96 o 
   4   0  16      870.84      956.63     99.05 o 
  -9   1  16     2419.26     2474.23     84.57 o 
  -8   1  16      270.04      284.46     28.34 o 
  -7   1  16      408.07      493.52     36.28 o 
  -6   1  16        7.14       12.39      7.80 o 
  -5   1  16     2852.41     2857.82     65.32 o 
  -4   1  16       29.92        7.58     10.16 o 
  -3   1  16     1435.69     1515.31     57.33 o 
  -2   1  16       15.79       18.35      9.42 o 
  -1   1  16     2642.43     2645.77    114.90 o 
   0   1  16        2.47      -13.09     22.25 o 
   1   1  16      362.98      403.26     48.69 o 
   2   1  16       11.61       34.73     27.20 o 
   4   1  16       82.22       58.78     29.60 o 
  -9   2  16      109.27      126.24     23.73 o 
  -8   2  16     1458.00     1477.89     74.60 o 
  -7   2  16      282.52      303.31     28.02 o 
  -6   2  16      626.76      664.16     46.15 o 
  -5   2  16        0.17       -8.40     12.11 o 
  -4   2  16     2508.46     2563.65     75.06 o 
  -3   2  16      215.01      196.71     24.44 o 
  -2   2  16      363.65      411.94     30.13 o 
  -1   2  16       29.08        7.33     22.76 o 
   0   2  16      810.89      741.33     90.15 o 
   1   2  16      146.81      158.74     46.35 o 
   2   2  16      953.59      954.95    106.44 o 
   3   2  16       50.20       59.24     29.55 o 
   4   2  16      662.45      621.08     82.91 o 
  -9   3  16     1538.16     1467.36     75.45 o 
  -8   3  16        2.94       11.95     14.31 o 
  -7   3  16       94.79       85.85     18.17 o 
  -6   3  16        6.78       -5.48     11.30 o 
  -5   3  16     1200.66     1187.84     61.39 o 
  -4   3  16      276.62      238.65     23.93 o 
  -3   3  16      365.42      319.30     29.78 o 
  -2   3  16       65.14       56.16     19.80 o 
  -1   3  16      584.02      518.39     52.58 o 
   0   3  16        0.63      -19.72     27.36 o 
   1   3  16      114.84       89.32     36.03 o 
   2   3  16      251.04      242.97     38.18 o 
   3   3  16      720.81      730.55     87.20 o 
   4   3  16        0.02       24.66     29.49 o 
  -9   4  16       76.05      134.23     41.86 o 
  -8   4  16      494.03      457.96     34.18 o 
  -7   4  16      308.34      289.88     31.62 o 
  -6   4  16      283.43      329.06     41.21 o 
  -5   4  16       70.35       75.69     23.96 o 
  -4   4  16     1629.53     1702.19     62.10 o 
  -3   4  16       79.94       86.10     17.33 o 
  -2   4  16      325.29      396.33     35.38 o 
  -1   4  16       35.25       42.87     17.45 o 
   0   4  16      177.10      161.63     31.97 o 
   1   4  16        2.31       59.63     30.32 o 
   2   4  16      381.61      444.67     87.07 o 
   3   4  16        0.35      -32.78     32.78 o 
  -8   5  16      198.17      213.80     24.38 o 
  -7   5  16      424.23      416.21     33.10 o 
  -6   5  16      715.70      739.51     50.29 o 
  -5   5  16     1042.77     1033.78     49.13 o 
  -4   5  16        3.38      -10.61     10.61 o 
  -3   5  16     1010.44     1072.15     50.50 o 
  -2   5  16      247.08      235.10     35.62 o 
  -1   5  16     1141.42     1221.09     81.05 o 
   0   5  16       20.37       42.80     16.89 o 
   1   5  16      125.18      148.89     46.26 o 
   2   5  16        0.28      -25.84     25.84 o 
   3   5  16      973.68      956.19    101.78 o 
  -9   6  16      423.67      423.07     65.77 o 
  -8   6  16      662.79      687.66     43.67 o 
  -7   6  16      118.30      165.34     22.46 o 
  -6   6  16      583.49      498.86     36.45 o 
  -5   6  16      114.64      110.51     17.55 o 
  -4   6  16     2031.17     2121.03     94.55 o 
  -3   6  16       80.14       88.67     16.20 o 
  -2   6  16     1552.63     1738.73     75.75 o 
  -1   6  16       90.96      180.69     35.35 o 
   0   6  16      932.27     1002.33     75.95 o 
   1   6  16       33.02        5.40     39.98 o 
   2   6  16      818.68      793.78     90.58 o 
   3   6  16       31.44       72.04     34.95 o 
  -9   7  16     1419.27     1338.78     83.90 o 
  -8   7  16      118.20       53.00     17.96 o 
  -7   7  16     1049.57     1181.92     57.08 o 
  -6   7  16      429.21      372.66     42.30 o 
  -5   7  16     2172.55     2170.81     66.29 o 
  -4   7  16        1.71       22.22     10.88 o 
  -3   7  16     2264.88     2326.71     88.79 o 
  -2   7  16      662.17      665.63     48.18 o 
  -1   7  16     1655.81     1772.76    125.66 o 
   0   7  16       17.91       53.89     32.42 o 
   1   7  16     1007.27      921.05     97.97 o 
   2   7  16       56.85       14.38     18.55 o 
  -9   8  16       56.30       23.18     14.60 o 
  -8   8  16      942.18      902.34     70.62 o 
  -7   8  16       48.64       44.15     24.46 o 
  -6   8  16     1590.22     1610.28     60.02 o 
  -5   8  16       32.62       27.87     10.63 o 
  -4   8  16     1785.26     1808.66     66.05 o 
  -3   8  16       88.29       77.52     19.13 o 
  -2   8  16      801.22      834.84     55.00 o 
  -1   8  16      449.64      555.47     56.78 o 
   0   8  16      887.18      954.24     82.98 o 
   1   8  16       39.76       44.11     26.92 o 
   2   8  16      371.13      461.92     71.81 o 
  -8   9  16        0.27      -11.13     19.70 o 
  -7   9  16      178.13      134.21     22.03 o 
  -6   9  16       14.46      -13.19     13.19 o 
  -5   9  16      204.91      215.85     21.61 o 
  -4   9  16      163.92      116.26     16.59 o 
  -3   9  16      435.98      384.63     38.45 o 
  -2   9  16       98.57       80.60     43.06 o 
  -1   9  16      222.61      203.74     51.29 o 
   0   9  16      206.38      278.98     55.82 o 
   1   9  16      247.12      184.07     46.97 o 
  -6  10  16        2.27       40.66     29.68 o 
  -5  10  16        1.23       -9.36     16.69 o 
  -4  10  16      131.61      168.71     31.48 o 
  -3  10  16        0.63       12.75     14.42 o 
  -2  10  16      313.86      263.50     39.02 o 
   0  10  16      206.93      208.58     49.21 o 
  -6  11  16      310.36      262.54     56.28 o 
  -5  11  16       65.55       69.19     31.20 o 
  -4  11  16        5.76      -14.47     19.29 o 
  -3  11  16      722.61      792.84     68.21 o 
   0  11  16       17.02       -2.35     21.06 o 
  -7   0  17     2127.72     2095.21    107.43 o 
  -5   0  17     2130.80     2137.27     83.04 o 
  -3   0  17      978.39      979.37     54.70 o 
  -1   0  17     3373.70     3408.06    191.25 o 
  -8   1  17      797.81      841.28     70.85 o 
  -7   1  17      217.12      224.77     26.81 o 
  -6   1  17     2055.28     1998.76     84.27 o 
  -5   1  17      127.23       98.98     16.95 o 
  -4   1  17     1452.78     1389.47     51.21 o 
  -3   1  17       13.64       -1.48      9.59 o 
  -2   1  17     2409.17     2439.41    106.58 o 
  -1   1  17       30.92        0.38     21.33 o 
   0   1  17     1039.38     1026.86    109.21 o 
  -8   2  17      261.75      205.76     36.33 o 
  -7   2  17      796.65      851.93     56.31 o 
  -6   2  17       13.88       -7.23     12.75 o 
  -5   2  17     1861.38     1856.22     78.50 o 
  -4   2  17      248.10      243.13     24.97 o 
  -3   2  17      767.52      707.39     41.27 o 
  -2   2  17      152.29      131.60     39.10 o 
  -1   2  17     1559.18     1470.70    126.75 o 
   0   2  17       15.48       53.25     30.63 o 
  -7   3  17        6.14      -16.66     16.66 o 
  -6   3  17      837.28      899.88     80.17 o 
  -5   3  17       39.42       39.66     13.98 o 
  -4   3  17      596.56      569.34     37.37 o 
  -3   3  17       36.10       -6.70     11.17 o 
  -2   3  17      495.68      610.76     57.97 o 
  -1   3  17        1.38      -16.20     31.00 o 
   0   3  17      490.25      648.05     88.01 o 
  -7   4  17      956.96      924.80     57.91 o 
  -6   4  17        9.78       -1.18     13.27 o 
  -5   4  17     1823.42     1646.65     76.68 o 
  -4   4  17        0.40       -3.41     11.09 o 
  -3   4  17        4.83        4.92     11.78 o 
  -2   4  17        1.18        0.06     54.58 o 
  -1   4  17     1201.15     1356.25     87.99 o 
   0   4  17      114.33       93.84     37.59 o 
  -7   5  17      191.46      237.52     30.74 o 
  -6   5  17     1573.43     1501.15     73.70 o 
  -5   5  17        5.10      -13.44     13.44 o 
  -4   5  17      478.41      466.99     34.60 o 
  -3   5  17       17.26       -1.85     13.04 o 
  -2   5  17     1492.90     1639.82     95.92 o 
  -1   5  17       90.17      110.10     51.18 o 
  -8   6  17        0.30        7.30     17.64 o 
  -7   6  17     1704.26     1667.41     95.92 o 
  -6   6  17        0.83       10.14     17.49 o 
  -5   6  17     1034.39     1045.27     61.48 o 
  -4   6  17        0.70      -10.39     10.39 o 
  -3   6  17     1956.39     2047.72     84.69 o 
  -2   6  17        0.40       -1.12     17.19 o 
  -1   6  17     1569.77     1739.18    141.16 o 
  -8   7  17     1092.02     1054.74     77.45 o 
  -7   7  17        2.61      -12.00     21.18 o 
  -6   7  17     1237.98     1253.91     87.52 o 
  -5   7  17        3.08      -14.13     14.13 o 
  -4   7  17     1453.92     1491.02     73.38 o 
  -3   7  17        2.06        3.89     15.04 o 
  -2   7  17     1553.69     1663.95    136.09 o 
  -6   8  17        9.38      -26.79     26.79 o 
  -5   8  17     1199.67     1142.79     79.88 o 
  -4   8  17       11.22       31.85     17.15 o 
  -3   8  17      520.98      469.92     50.83 o 
  -2   8  17      159.73      222.96     53.48 o 
  -6   9  17      211.93      164.35     45.29 o 
  -4   9  17      524.85      489.36     82.35 o 
  -3   9  17        9.25       -6.24     13.65 o 
  -4  10  17       53.59       73.23     33.59 o 
  -3  10  17      385.89      457.10     73.48 o 
  -6   0  18     2610.52     2717.30    123.70 o 
  -4   0  18      853.12      925.41     97.10 o 
  -6   1  18       44.54       33.75     15.36 o 
  -5   1  18     1234.23     1194.81     58.84 o 
  -4   1  18       22.22       -2.49     10.12 o 
  -3   1  18      727.81      837.53     65.77 o 
  -2   1  18        7.90        5.88     17.53 o 
  -6   2  18     1101.40     1176.08     81.54 o 
  -5   2  18       36.06       35.66     25.70 o 
  -4   2  18      143.59      106.73     17.84 o 
  -3   2  18       11.21       -3.28     26.03 o 
  -2   2  18      382.98      354.84     63.58 o 
  -6   3  18       48.63        5.66     14.59 o 
  -5   3  18      207.17      224.75     29.47 o 
  -4   3  18        3.37        6.74     12.82 o 
  -3   3  18       24.68        5.97     21.16 o 
  -2   3  18       57.21       45.17     33.03 o 
  -6   4  18      571.34      590.84     57.70 o 
  -5   4  18       60.36       60.16     16.46 o 
  -4   4  18       76.66       22.40     45.54 o 
  -3   4  18        0.57       17.10     20.01 o 
  -2   4  18       93.35       28.99     22.99 o 
  -7   5  18      943.26      836.23     96.09 o 
  -6   5  18       20.38      -20.89     20.89 o 
  -5   5  18      346.96      322.87     35.83 o 
  -4   5  18       11.80       32.12     25.52 o 
  -3   5  18      759.77      666.74     85.83 o 
  -5   6  18       93.62      121.85     38.44 o 
  -4   6  18      671.09      549.60     79.11 o 
  -3   6  18      238.34      135.15     42.60 o 
  -4   7  18      734.00      577.60     82.84 o 
                                                 
